# Supplementary material for: Quorum sensing regulates virulence factors in the coral pathogen Vibrio coralliilyticus
Source: Appl Environ Microbiol. 2025 Jan 15;91(2):e01143-24. doi: 10.1128/aem.01143-24 (PMC11837519; doi:10.1128/aem.01143-24)
Supplement: Table S4 — LuxMN homologs. [file aem.01143-24-s0002.xlsx]

## Sheet: Table S4 LuxMN homologs
Vibrio Species	Vibrio Strain	Common Strain Name	LuxN homolog	prokka_id	LuxN homolog gene length	LuxN HMM match score	LuxN HMM match pvalue	BB120 LuxN percent identity	BB120 LuxN percent positivity	LuxM homolog	prokka_id	LuxM homolog gene length	LuxM HMM match score	LuxM HMM match pvalue	BB120 LuxM percent identity	BB120 LuxM percent positivity
Vibrio campbellii	BB120	BB120	VIBHAR_02766	X:VcB_02632	849	1349.4	0	100	100	VIBHAR_02765	X:VcB_02631	399	778.6	1e-233	100	100
Vibrio coralliilyticus	FURdJ_P1	P1	WP_019277055.1__FURdJ_P1	X:FURdJ_P1_01374	841	1411	0	42.87	63.72	WP_100207367.1__FURdJ_P1	X:FURdJ_P1_01373	379	222.3	8.9e-65	29.32	49.12
Vibrio coralliilyticus	FURdJ_P1	P1	WP_019277057.1__FURdJ_P1	X:FURdJ_P1_01375	837	1533.9	0	43.23	61.84
Vibrio coralliilyticus	IU_OCN008	OCN008	WP_165579565.1__IU_OCN008	X:IU_OCN008_04019	841	1411.6	0	42.99	63.84	WP_021458413.1__IU_OCN008	X:IU_OCN008_04020	393	227	3.4e-66	29.82	49.12
Vibrio coralliilyticus	IU_OCN008	OCN008	WP_021458410.1__IU_OCN008	X:IU_OCN008_04018	837	1534.5	0	43.23	61.84
Vibrio coralliilyticus	KRIBB_1	SNUTY-1	WP_082315089.1__KRIBB_1	X:KRIBB_1_01653	837	1344.2	0	63.96	78.33	WP_082315090.1__KRIBB_1	X:KRIBB_1_01654	395	877.9	6.6e-264	54.14	69.17
Vibrio coralliilyticus	KRIBB_2	58	WP_065742606.1__KRIBB_2	X:KRIBB_2_01340	837	1343	0	63.84	78.33	WP_065742607.1__KRIBB_2	X:KRIBB_2_01341	395	878.1	5.8e-264	54.14	69.17
Vibrio coralliilyticus	KRIBB_2	58	WP_065741537.1__KRIBB_2	X:KRIBB_2_04837	837	1513.2	0	43.82	62.54
Vibrio coralliilyticus	KRIBB_2	58		X:KRIBB_2_04836	828	1502.6	0	43.46	61.96
Vibrio coralliilyticus	LANL_ATCC_BAA_450	BAA-450	WP_006962732.1__LANL_ATCC_BAA_450	X:LANL_ATCC_BAA_450_00970	841	1407.8	0	42.99	63.72	WP_039952531.1__LANL_ATCC_BAA_450	X:LANL_ATCC_BAA_450_00969	393	222.2	9.2e-65	29.32	49.12
Vibrio coralliilyticus	LANL_ATCC_BAA_450	BAA-450	WP_006962733.1__LANL_ATCC_BAA_450	X:LANL_ATCC_BAA_450_00971	837	1531.8	0	43.11	61.72
Vibrio coralliilyticus	NA0301	NA0301	WP_099607960.1__NA0301	X:NA0301_03405	837	1343.2	0	63.96	78.45	WP_065742607.1__NA0301	X:NA0301_03404	395	878.1	5.8e-264	54.14	69.17
Vibrio coralliilyticus	NA0301	NA0301	WP_099607405.1__NA0301	X:NA0301_04422	838	1516.2	0	45.7	64.31
Vibrio coralliilyticus	NA0301	NA0301	WP_099607406.1__NA0301	X:NA0301_04423	837	1516.5	0	44.41	63.37
Vibrio coralliilyticus	OSU_1	AIC-7	WP_095663541.1__OSU_1	X:OSU_1_05094	837	1343.5	0	63.96	78.33	WP_082315090.1__OSU_1	X:OSU_1_05095	395	877.9	6.6e-264	54.14	69.17
Vibrio coralliilyticus	OSU_1	AIC-7	WP_095664759.1__OSU_1	X:OSU_1_02947	837	1515.9	0	44.17	63.13
Vibrio coralliilyticus	OSU_1	AIC-7		X:OSU_1_02946	828	1505.3	0	43.82	62.54
Vibrio coralliilyticus	OSU_2	080116A	WP_095571655.1__OSU_2	X:OSU_2_03301	838	1510.9	0	46.29	65.61	WP_095571654.1__OSU_2	X:OSU_2_03300	400	195	1.7e-56	27.07	44.86
Vibrio coralliilyticus	OSU_2	080116A		X:OSU_2_03302	829	1488.1	0	43.93	63.13
Vibrio coralliilyticus	OSU_3	RE87	WP_095560399.1__OSU_3	X:OSU_3_03855	841	1409.6	0	42.99	63.6	WP_095560398.1__OSU_3	X:OSU_3_03854	393	223.1	4.9e-65	29.57	49.37
Vibrio coralliilyticus	OSU_3	RE87	WP_095560400.1__OSU_3	X:OSU_3_03856	837	1533.7	0	43.7	61.72
Vibrio coralliilyticus	TUD_1	S2043	WP_045984877.1__TUD_1	X:TUD_1_03297	838	1511.3	0	46.05	65.49	WP_045984876.1__TUD_1	X:TUD_1_03296	400	196.9	4.5e-57	27.32	44.61
Vibrio coralliilyticus	TUD_1	S2043	WP_045984878.1__TUD_1	X:TUD_1_03298	838	1499	0	44.29	63.84
Vibrio coralliilyticus	TUD_2	S2052	WP_045984877.1__TUD_2	X:TUD_2_04677	838	1511.3	0	46.05	65.49	WP_045984876.1__TUD_2	X:TUD_2_04676	400	196.9	4.5e-57	27.32	44.61
Vibrio coralliilyticus	TUD_2	S2052	WP_045984878.1__TUD_2	X:TUD_2_04678	838	1499	0	44.29	63.84
Vibrio coralliilyticus	UH_Manoa	OCN014	WP_019277055.1__UH_Manoa	X:UH_Manoa_03067	841	1411	0	42.87	63.72	WP_038510718.1__UH_Manoa	X:UH_Manoa_03068	393	222.1	1e-64	29.07	48.87
Vibrio coralliilyticus	UH_Manoa	OCN014	WP_038510715.1__UH_Manoa	X:UH_Manoa_03066	837	1532.7	0	43.23	61.72
Vibrio coralliilyticus	UH_OCN008	OCN008	WP_165579565.1__UH_OCN008	X:UH_OCN008_04020	841	1411.6	0	42.99	63.84	WP_021458413.1__UH_OCN008	X:UH_OCN008_04021	393	227	3.4e-66	29.82	49.12
Vibrio coralliilyticus	UH_OCN008	OCN008	WP_021458410.1__UH_OCN008	X:UH_OCN008_04019	837	1534.5	0	43.23	61.84
Vibrio coralliilyticus	USDA_1	RE22	WP_064487681.1__USDA_1	X:USDA_1_03200	841	1408.1	0	42.76	63.84	WP_064487680.1__USDA_1	X:USDA_1_03199	393	227.2	2.9e-66	30.08	48.87
Vibrio coralliilyticus	USDA_1	RE22	WP_038163175.1__USDA_1	X:USDA_1_03201	837	1534.4	0	43.23	61.72
Vibrio coralliilyticus	USDA_2	RE98	WP_043008564.1__USDA_2	X:USDA_2_04438	838	1509.3	0	46.05	65.61	WP_052126526.1__USDA_2	X:USDA_2_04437	400	195.8	9.5e-57	27.32	44.61
Vibrio coralliilyticus	USDA_2	RE98		X:USDA_2_04439	829	1488.4	0	44.05	62.9
