# Supplementary material for: Quorum sensing regulates virulence factors in the coral pathogen Vibrio coralliilyticus
Source: Appl Environ Microbiol. 2025 Jan 15;91(2):e01143-24. doi: 10.1128/aem.01143-24 (PMC11837519; doi:10.1128/aem.01143-24)
Supplement: Table S5 — OCN008 RNA-seq. [file aem.01143-24-s0003.xlsx]

## Sheet: vcpR_vs_WT.FDR_5
locus tag	gene name	old locus tag	description	vcpR_rep1	vcpR_rep2	vcpR_rep3	WT_rep1	WT_rep2	WT_rep3	vcpR avg norm	WT avg norm	fold change (WT / vcpR)	log2 fold change	p-value	FDR	IHW adj_pval
G3U99_RS00040	G3U99_RS00040	G3U99_00040	sigma-54 dependent transcriptional regulator	326.581	319.351	371.674	188.269	195.365	181.929	339.202	188.521	0.555777	-0.847421	0.000198149	0.0019041	0.00133032
G3U99_RS00045	G3U99_RS00045	G3U99_00045	ATP-binding protein	179.259	138.531	155.585	95.2292	87.4234	83.2355	157.792	88.6294	0.561686	-0.832164	0.00217967	0.0148714	0.0121749
G3U99_RS00210	G3U99_RS00210	G3U99_00210	DNA/RNA non-specific endonuclease	12.3627	8.02023	39.9766	0	4.46038	4.75631	20.1198	3.07223	0.152697	-2.71126	0.0029616	0.0192748	0.0248747
G3U99_RS00215	rlmM	G3U99_00215	23S rRNA (cytidine(2498)-2'-O)-methyltransferase RlmM	191.622	177.903	235.538	93.04	102.589	102.261	201.688	99.2965	0.492328	-1.02231	0.000109667	0.00112299	0.000948998
G3U99_RS00220	G3U99_RS00220	G3U99_00220	DUF423 domain-containing protein	47.3903	32.81	43.2179	14.2297	20.5177	10.7017	41.1394	15.1497	0.368252	-1.44123	0.00210714	0.0144598	0.0167358
G3U99_RS00230	G3U99_RS00230	G3U99_00230	transcriptional regulator GcvA	241.073	184.465	192.32	74.432	99.9125	92.7481	205.953	89.0309	0.432288	-1.20993	1.20933e-05	0.000155198	0.000106007
G3U99_RS00240	G3U99_RS00240	G3U99_00240	flagellar motor protein MotB	441.966	386.429	323.054	242.999	242.645	231.87	383.817	239.171	0.623139	-0.682374	0.00382186	0.0236779	0.0169303
G3U99_RS00245	pomA	G3U99_00245	flagellar motor protein PomA	456.39	337.579	275.514	189.364	191.796	165.282	356.494	182.147	0.51094	-0.968773	0.000368103	0.00322375	0.00229974
G3U99_RS00285	G3U99_RS00285	G3U99_00285	GNAT family N-acetyltransferase	79.3273	88.9516	98.3208	26.2701	24.9781	21.4034	88.8666	24.2172	0.272512	-1.87561	8.50398e-08	1.72082e-06	1.16992e-06
G3U99_RS00385	glnS	G3U99_00385	glutamine--tRNA ligase	660.374	736.403	614.775	297.728	430.872	475.631	670.517	401.411	0.598658	-0.740196	0.00349869	0.0219743	0.016644
G3U99_RS00395	nagA	G3U99_00395	N-acetylglucosamine-6-phosphate deacetylase	316.279	370.389	225.814	647.996	616.424	470.875	304.161	578.432	1.90173	0.927314	0.000629496	0.00512676	0.00366949
G3U99_RS00405	G3U99_RS00405	G3U99_00405	cation:proton antiporter family protein	167.927	170.612	159.906	62.3915	86.5313	108.206	166.148	85.7097	0.515862	-0.954942	0.00109994	0.00829713	0.00708368
G3U99_RS00410	asnB	G3U99_00410	asparagine synthase B	909.689	2891.66	662.315	425.795	453.174	403.098	1487.89	427.356	0.287223	-1.79976	4.99174e-05	0.000549091	0.000402853
G3U99_RS00415	G3U99_RS00415	G3U99_00415	peptide MFS transporter	29.8765	34.9974	23.7699	64.5807	63.3374	49.9413	29.5479	59.2865	2.00645	1.00465	0.00696415	0.0384361	0.0333177
G3U99_RS00445	rluF	G3U99_00445	23S rRNA pseudouridine(2604) synthase RluF	154.534	167.696	168.55	80.9996	100.805	110.584	163.593	97.4628	0.595763	-0.747189	0.00524292	0.0304699	0.0249711
G3U99_RS00500	G3U99_RS00500	G3U99_00500	AbgT family transporter	317.309	371.118	310.089	102.891	151.653	105.828	332.839	120.124	0.360908	-1.4703	4.03147e-08	8.72358e-07	6.35332e-07
G3U99_RS00540	G3U99_RS00540	G3U99_00540	dicarboxylate/amino acid:cation symporter	472.873	639.431	415.973	31.7431	32.1147	17.8362	509.426	27.2313	0.053455	-4.22553	5.76115e-38	1.06743e-35	7.30062e-36
G3U99_RS00630	G3U99_RS00630	G3U99_00630	O-acetylhomoserine aminocarboxypropyltransferase/cysteine synthase	326.581	349.974	236.618	137.918	132.027	135.555	304.391	135.167	0.444056	-1.17119	6.89939e-06	9.55759e-05	6.69035e-05
G3U99_RS00640	G3U99_RS00640	G3U99_00640	ion channel	213.257	168.425	155.585	35.0268	32.1147	26.1597	179.089	31.1004	0.173659	-2.52567	1.85091e-15	1.04515e-13	6.30378e-14
G3U99_RS00645	G3U99_RS00645	G3U99_00645	LysR substrate-binding domain-containing protein	131.869	107.909	116.688	71.1483	46.3879	58.2648	118.822	58.6003	0.493178	-1.01982	0.000884543	0.00686447	0.00587783
G3U99_RS00650	G3U99_RS00650	G3U99_00650	D-amino acid dehydrogenase	26.7858	21.1442	8.64359	3.28377	0.892076	2.37816	18.8579	2.18467	0.115849	-3.10968	0.00030175	0.00271483	0.00361127
G3U99_RS00655	G3U99_RS00655	G3U99_00655	alanine/glycine:cation symporter family protein	4452.63	4385.61	3185.16	79.905	81.1789	71.3447	4007.8	77.4762	0.0193313	-5.69291	2.53788e-114	2.50785e-111	1.83311e-111
G3U99_RS00700	der	G3U99_00700	ribosome biogenesis GTPase Der	590.319	543.188	586.683	217.823	228.371	225.925	573.397	224.04	0.390724	-1.35578	1.77238e-10	5.58961e-09	3.84341e-09
G3U99_RS00750	G3U99_RS00750	G3U99_00750	DUF2850 domain-containing protein	54.6019	39.372	41.057	15.3242	14.2732	19.0253	45.0103	16.2076	0.360086	-1.47359	0.000640053	0.00519846	0.00573484
G3U99_RS00805	G3U99_RS00805	G3U99_00805	YebG family protein	725.278	368.931	542.385	337.133	285.464	210.467	545.531	277.688	0.509023	-0.974197	0.00175887	0.0123852	0.00936436
G3U99_RS00920	G3U99_RS00920	G3U99_00920	CBS domain-containing protein	6977.71	5262	6574.53	12977.4	12217.9	9039.37	6271.41	11411.6	1.81962	0.863634	0.000274606	0.00252816	0.00188007
G3U99_RS00970	G3U99_RS00970	G3U99_00970	fructose-specific PTS transporter subunit EIIC	55.6321	78.015	117.769	24.0809	22.3019	29.727	83.8053	25.3699	0.302725	-1.72392	1.85918e-05	0.000225883	0.000181836
G3U99_RS00985	G3U99_RS00985	G3U99_00985	tRNA-binding protein	30.9067	51.0378	43.2179	139.013	118.646	95.1263	41.7208	117.595	2.81862	1.49499	9.29315e-06	0.000124097	0.000103242
G3U99_RS01020	ebgA	G3U99_01020	beta-galactosidase subunit alpha	21.6347	37.9138	19.4481	4.37835	11.597	4.75631	26.3322	6.91055	0.262437	-1.92996	0.00231401	0.015644	0.0169617
G3U99_RS01060	melB	G3U99_01060	melibiose:sodium transporter MelB	60.7833	49.5796	62.666	16.4188	15.1653	7.13447	57.6763	12.9062	0.223769	-2.15991	1.56846e-06	2.46672e-05	3.35989e-05
G3U99_RS01065	G3U99_RS01065	G3U99_01065	alpha-glucosidase/alpha-galactosidase	72.1157	91.8681	91.8381	15.3242	14.2732	17.8362	85.274	15.8112	0.185417	-2.43116	2.39231e-10	7.26642e-09	4.50266e-09
G3U99_RS01090	G3U99_RS01090	G3U99_01090	tetratricopeptide repeat protein	51.5112	45.2049	36.7352	155.432	96.3442	164.093	44.4838	138.623	3.11625	1.63981	1.21114e-06	1.96736e-05	1.59833e-05
G3U99_RS01095	G3U99_RS01095	G3U99_01095	type II secretion system F family protein	30.9067	26.9771	14.0458	63.4861	57.0928	66.5884	23.9766	62.3891	2.60209	1.37967	0.000608745	0.00498515	0.00404127
G3U99_RS01100	G3U99_RS01100	G3U99_01100	type II secretion system F family protein	28.8463	26.248	14.0458	85.3779	95.4521	83.2355	23.0467	88.0218	3.81928	1.9333	2.56899e-07	4.67225e-06	3.79229e-06
G3U99_RS01105	G3U99_RS01105	G3U99_01105	CpaF family protein	134.959	130.511	62.666	276.931	247.997	244.95	109.379	256.626	2.34621	1.23033	0.000135323	0.00135073	0.00100669
G3U99_RS01145	G3U99_RS01145	G3U99_01145	ATPase AAA	42.2392	46.6632	17.2872	17.5134	13.3811	4.75631	35.3965	11.8836	0.335729	-1.57463	0.00695443	0.0384276	0.0498294
G3U99_RS01165	G3U99_RS01165	G3U99_01165	AraC family transcriptional regulator	36.0579	22.6025	22.6894	6.56753	12.4891	7.13447	27.1166	8.73035	0.321956	-1.63506	0.00424646	0.0259026	0.0335821
G3U99_RS01170	G3U99_RS01170	G3U99_01170	AMP-binding protein	1132.22	1396.25	878.405	123.689	181.983	140.311	1135.62	148.661	0.130907	-2.93339	1.14579e-26	1.30643e-24	8.93519e-25
G3U99_RS01200	pepB	G3U99_01200	aminopeptidase PepB	543.959	783.795	507.811	322.904	373.78	361.48	611.855	352.721	0.576478	-0.794662	0.00178008	0.0125197	0.00946565
G3U99_RS01235	G3U99_RS01235	G3U99_01235	IscS subfamily cysteine desulfurase	985.925	1161.48	1030.75	1060.66	2364.89	2890.65	1059.38	2105.4	1.98738	0.99087	0.00332065	0.0210794	0.0153008
G3U99_RS01240	iscR	G3U99_01240	Fe-S cluster assembly transcriptional regulator IscR	549.11	516.211	587.764	904.13	1567.38	2435.23	551.028	1635.58	2.96823	1.5696	2.43075e-06	3.7531e-05	2.32371e-05
G3U99_RS01315	raiA	G3U99_01315	ribosome-associated translation inhibitor RaiA	15330.8	14149.1	12820.6	74030.3	27668.6	30900.6	14100.2	44199.8	3.1347	1.64833	3.28483e-06	4.94309e-05	3.44667e-05
G3U99_RS01320	pheA	G3U99_01320	prephenate dehydratase	354.397	322.997	278.756	149.959	144.516	153.391	318.717	149.289	0.468406	-1.09417	4.46485e-06	6.50421e-05	4.5337e-05
G3U99_RS01360	G3U99_RS01360	G3U99_01360	M23 family metallopeptidase	129.808	106.45	141.539	59.1078	78.5026	52.3195	125.932	63.31	0.502729	-0.992146	0.00145363	0.0104976	0.00881653
G3U99_RS01365	tyrA	G3U99_01365	bifunctional chorismate mutase/prephenate dehydrogenase	187.501	155.301	149.102	80.9996	100.805	95.1263	163.968	92.3101	0.562977	-0.828852	0.00232509	0.0156853	0.0134677
G3U99_RS01405	G3U99_RS01405	G3U99_01405	anhydro-N-acetylmuramic acid kinase	446.087	491.421	374.916	887.711	1000.91	770.523	437.475	886.381	2.02613	1.01873	1.01596e-05	0.000132972	9.93897e-05
G3U99_RS01420	G3U99_RS01420	G3U99_01420	carbon starvation protein A	88.5993	62.7036	78.8727	134.634	263.162	275.866	76.7252	224.554	2.92673	1.54929	4.75947e-06	6.84925e-05	5.63918e-05
G3U99_RS01515	G3U99_RS01515	G3U99_01515	hypothetical protein	94.7807	25.5189	48.6202	10.9459	6.24453	10.7017	56.3066	9.29737	0.165121	-2.59841	6.20554e-06	8.73935e-05	0.000101122
G3U99_RS01520	vpsR	G3U99_01520	cyclic-di-GMP-binding transcriptional regulator VpsR	117.446	161.134	87.5163	61.297	76.7185	49.9413	122.032	62.6523	0.513409	-0.96182	0.0051237	0.0299	0.0246253
G3U99_RS01530	G3U99_RS01530	G3U99_01530	MarR family transcriptional regulator	95.8109	72.1821	89.6772	43.7835	39.2513	47.5631	85.8901	43.5327	0.506842	-0.980393	0.00252791	0.0168784	0.0144257
G3U99_RS01535	nlpI	G3U99_01535	lipoprotein NlpI	674.797	454.237	567.235	261.607	359.506	399.53	565.423	340.214	0.601699	-0.732886	0.00635488	0.03568	0.0272366
G3U99_RS01540	pnp	G3U99_01540	polyribonucleotide nucleotidyltransferase	2684.77	4622.57	3669.2	1777.61	1771.66	2069	3658.85	1872.76	0.511844	-0.966225	0.000149391	0.00147377	0.00104003
G3U99_RS01545	rpsO	G3U99_01545	30S ribosomal protein S15	20.6045	22.6025	24.8503	6.56753	10.7049	3.56724	22.6858	6.94656	0.306208	-1.70742	0.00567774	0.032525	0.0426797
G3U99_RS01570	thrC	G3U99_01570	threonine synthase	525.415	396.637	386.801	248.472	276.543	288.946	436.284	271.32	0.621889	-0.68527	0.00448243	0.0271464	0.020622
G3U99_RS01575	thrB	G3U99_01575	homoserine kinase	314.219	261.022	204.205	133.54	143.624	172.416	259.815	149.86	0.576795	-0.793869	0.00353952	0.0222072	0.0168242
G3U99_RS01580	thrA	G3U99_01580	bifunctional aspartate kinase/homoserine dehydrogenase I	992.107	707.968	607.212	328.377	333.636	388.829	769.095	350.28	0.455445	-1.13465	1.2741e-05	0.000162106	0.000102769
G3U99_RS01615	glnE	G3U99_01615	bifunctional [glutamate--ammonia ligase]-adenylyl-L-tyrosine phosphorylase/[glutamate--ammonia-ligase] adenylyltransferase	1077.62	971.906	964.84	733.374	625.345	502.98	1004.79	620.566	0.61761	-0.695232	0.00258428	0.017216	0.0123687
G3U99_RS01620	G3U99_RS01620	G3U99_01620	methyl-accepting chemotaxis protein	856.117	748.069	796.29	274.742	278.328	261.597	800.159	271.556	0.339377	-1.55904	1.00408e-13	4.72477e-12	2.87961e-12
G3U99_RS01670	G3U99_RS01670	G3U99_01670	CTP synthase	1029.19	1006.9	1014.54	492.565	553.087	600.485	1016.88	548.712	0.539604	-0.890028	1.43996e-05	0.000182037	0.000128098
G3U99_RS01810	serA	G3U99_01810	phosphoglycerate dehydrogenase	765.457	724.737	705.533	415.944	345.233	369.803	731.909	376.993	0.515082	-0.957125	5.8001e-06	8.20734e-05	5.69489e-05
G3U99_RS01825	ilvN	G3U99_01825	acetolactate synthase small subunit	196.773	212.172	149.102	88.6617	100.805	52.3195	186.015	80.5952	0.433272	-1.20666	0.000195933	0.00188892	0.00155395
G3U99_RS01830	G3U99_RS01830	G3U99_01830	acetolactate synthase 3 large subunit	602.682	679.532	464.593	223.296	252.457	199.765	582.269	225.173	0.386716	-1.37065	4.61738e-08	9.81236e-07	6.78402e-07
G3U99_RS01835	G3U99_RS01835	G3U99_01835	long-chain fatty acid--CoA ligase	85.5087	125.407	77.7923	33.9322	45.4959	41.6177	96.2361	40.3486	0.419267	-1.25406	0.000308752	0.00276107	0.00224746
G3U99_RS01840	leuO	G3U99_01840	transcriptional regulator LeuO	2634.28	2626.26	2335.93	251.755	396.082	349.589	2532.16	332.475	0.131301	-2.92905	7.33396e-34	1.14429e-31	7.82628e-32
G3U99_RS01860	leuA	G3U99_01860	2-isopropylmalate synthase	661.404	632.869	490.524	122.594	211.422	228.303	594.932	187.44	0.31506	-1.6663	1.18255e-08	2.78228e-07	2.03825e-07
G3U99_RS01865	leuB	G3U99_01865	3-isopropylmalate dehydrogenase	632.558	591.31	555.35	154.337	218.559	237.816	593.073	203.57	0.343247	-1.54268	6.84371e-10	1.95079e-08	1.35949e-08
G3U99_RS01870	leuC	G3U99_01870	3-isopropylmalate dehydratase large subunit	1099.25	855.977	964.84	279.12	480.829	518.438	973.356	426.129	0.437794	-1.19168	2.40398e-05	0.000286784	0.000201174
G3U99_RS01925	G3U99_RS01925	G3U99_01925	HD-GYP domain-containing protein	544.989	511.836	398.685	302.106	246.213	265.164	485.17	271.161	0.558899	-0.83934	0.000481925	0.00405183	0.00304901
G3U99_RS01950	G3U99_RS01950	G3U99_01950	hypothetical protein	299.795	236.961	309.008	421.417	519.188	428.068	281.922	456.224	1.61827	0.694449	0.00343737	0.0216591	0.0155916
G3U99_RS02025	G3U99_RS02025	G3U99_02025	tRNA-Ser	38.1183	37.1847	32.4135	49.2565	69.5819	101.072	35.9055	73.3033	2.04156	1.02967	0.00696894	0.0384361	0.0333177
G3U99_RS02075	G3U99_RS02075	G3U99_02075	peptidase	742.792	1116.27	747.67	387.484	400.542	347.211	868.911	378.412	0.435502	-1.19925	1.96463e-06	3.04929e-05	2.25844e-05
G3U99_RS02080	G3U99_RS02080	G3U99_02080	DUF1449 family protein	93.7505	77.2859	69.1487	19.7026	50.8483	38.0505	80.0617	36.2005	0.452157	-1.1451	0.00414708	0.0254271	0.0163165
G3U99_RS02100	pepA	G3U99_02100	leucyl aminopeptidase	1276.45	2533.66	1180.93	641.429	754.696	696.8	1663.68	697.642	0.419336	-1.25382	6.5915e-05	0.000707989	0.000493114
G3U99_RS02125	G3U99_RS02125	G3U99_02125	transporter substrate-binding domain-containing protein	178.229	111.554	116.688	269.269	251.565	211.656	135.49	244.163	1.80207	0.849655	0.0027361	0.0180248	0.0117284
G3U99_RS02150	G3U99_RS02150	G3U99_02150	PhoH family protein	1448.5	1066.69	838.428	2519.74	1976.84	1365.06	1117.87	1953.88	1.74786	0.805589	0.00745192	0.0405716	0.0313403
G3U99_RS02170	G3U99_RS02170	G3U99_02170	RidA family protein	108.174	192.486	63.7465	51.4457	64.2294	34.4833	121.469	50.0528	0.412064	-1.27906	0.00303123	0.0196203	0.0162926
G3U99_RS02190	G3U99_RS02190	G3U99_02190	TAXI family TRAP transporter solute-binding subunit	1034.35	1448.75	930.266	327.282	413.923	392.396	1137.79	377.867	0.332107	-1.59028	4.82715e-10	1.40986e-08	9.73857e-09
G3U99_RS02195	G3U99_RS02195	G3U99_02195	TRAP transporter permease	729.399	750.985	764.957	314.147	335.42	306.782	748.447	318.783	0.425926	-1.23133	1.90593e-09	5.13647e-08	3.52909e-08
G3U99_RS02300	hpf	G3U99_02300	ribosome hibernation promoting factor	1833.8	1461.87	2219.24	3138.19	3026.81	3143.92	1838.3	3102.97	1.68796	0.755277	0.000950249	0.00728852	0.00526191
G3U99_RS02380	G3U99_RS02380	G3U99_02380	phosphoadenylyl-sulfate reductase	35.0276	56.1416	18.3676	16.4188	14.2732	9.51263	36.5123	13.4016	0.367042	-1.44598	0.00742479	0.040461	0.0445648
G3U99_RS02385	cysI	G3U99_02385	assimilatory sulfite reductase (NADPH) hemoprotein subunit	78.2971	180.091	70.2291	32.8377	24.086	21.4034	109.539	26.109	0.238354	-2.06882	2.91591e-06	4.44433e-05	3.53577e-05
G3U99_RS02390	G3U99_RS02390	G3U99_02390	assimilatory sulfite reductase (NADPH) flavoprotein subunit	56.6624	185.924	43.2179	10.9459	16.0574	14.2689	95.2679	13.7574	0.144407	-2.79178	6.36416e-07	1.08741e-05	8.61845e-06
G3U99_RS02395	G3U99_RS02395	G3U99_02395	hypothetical protein	27.8161	24.0607	11.8849	2.18918	2.67623	1.18908	21.2539	2.01816	0.0949549	-3.39661	5.72404e-05	0.000619303	0.000687796
G3U99_RS02420	G3U99_RS02420	G3U99_02420	hypothetical protein	56.6624	58.3289	48.6202	165.283	138.272	109.395	54.5372	137.65	2.52397	1.33569	1.22095e-05	0.00015635	9.90069e-05
G3U99_RS02535	G3U99_RS02535	G3U99_02530	H-type lectin domain-containing protein	309.067	330.288	164.228	488.186	572.713	676.586	267.861	579.162	2.16217	1.11248	0.000280214	0.00256387	0.00180364
G3U99_RS02555	G3U99_RS02555	G3U99_02550	chemotaxis protein CheX	644.921	568.707	657.993	447.687	438.901	328.186	623.874	404.925	0.649049	-0.623601	0.00751073	0.0408168	0.0314962
G3U99_RS02575	cysD	G3U99_02570	sulfate adenylyltransferase subunit CysD	5.15112	34.9974	8.64359	3.28377	2.67623	2.37816	16.264	2.77938	0.170891	-2.54885	0.00562293	0.0323431	0.0423327
G3U99_RS02585	cpdB	G3U99_02580	2'%2C3'-cyclic-nucleotide 2'-phosphodiesterase	188.531	320.08	213.929	123.689	113.294	131.988	240.847	122.99	0.510657	-0.969575	0.000832416	0.00651108	0.00491489
G3U99_RS02710	rpmC	G3U99_02705	50S ribosomal protein L29	176.168	200.506	280.917	483.808	349.694	303.215	219.197	378.906	1.72861	0.789611	0.0066736	0.0370138	0.0244331
G3U99_RS02715	rplP	G3U99_02710	50S ribosomal protein L16	674.797	531.523	695.809	928.211	1163.27	835.922	634.043	975.8	1.53901	0.622005	0.0092598	0.0484566	0.0354798
G3U99_RS02770	G3U99_RS02770	G3U99_02765	amidohydrolase	58.7228	101.347	42.1375	22.9864	15.1653	8.32355	67.4023	15.4917	0.22984	-2.1213	1.74015e-05	0.000213168	0.000172322
G3U99_RS02785	G3U99_RS02785	G3U99_02775	adenylosuccinate synthase	1652.48	1423.96	1483.46	583.416	776.106	759.821	1519.96	706.448	0.464779	-1.10538	6.01343e-07	1.03644e-05	7.6513e-06
G3U99_RS02805	kefB	G3U99_02795	glutathione-regulated potassium-efflux system protein KefB	452.269	374.763	426.777	250.661	249.781	244.95	417.936	248.464	0.594502	-0.750247	0.000710993	0.00568124	0.00403236
G3U99_RS02845	G3U99_RS02845	G3U99_02835	DUF1338 domain-containing protein	2988.68	2546.79	2222.48	505.7	812.681	1102.28	2585.98	806.885	0.312023	-1.68028	2.3469e-08	5.23111e-07	3.27438e-07
G3U99_RS02850	astD	G3U99_02840	succinylglutamate-semialdehyde dehydrogenase	4897.69	3970.01	3684.33	769.496	1142.75	1551.75	4184.01	1154.66	0.275971	-1.85741	1.07039e-10	3.43046e-09	2.34623e-09
G3U99_RS02855	astA	G3U99_02845	arginine N-succinyltransferase	2807.36	2588.35	2016.12	454.254	630.697	759.821	2470.61	614.924	0.248896	-2.00639	3.21196e-14	1.60031e-12	1.09452e-12
G3U99_RS02860	G3U99_RS02860	G3U99_02850	aspartate aminotransferase family protein	4644.25	4341.86	2991.76	448.781	707.416	871.595	3992.63	675.931	0.169295	-2.56239	7.36237e-18	5.19661e-16	3.54445e-16
G3U99_RS02895	G3U99_RS02895	G3U99_02885	FxsA family protein	700.553	744.423	755.233	480.524	455.851	379.316	733.403	438.564	0.597984	-0.74182	0.000576426	0.00473356	0.00358776
G3U99_RS02950	G3U99_RS02950	G3U99_02940	response regulator transcription factor	341.004	324.455	245.262	221.107	170.386	134.366	303.574	175.286	0.57741	-0.792333	0.00500421	0.0293471	0.0224274
G3U99_RS02960	G3U99_RS02960	G3U99_02950	DUF4212 domain-containing protein	1830.71	1441.45	1112.86	0	0.892076	1.18908	1461.68	0.693718	0.000474605	-11.041	1.75754e-25	1.8608e-23	1.27268e-23
G3U99_RS02965	G3U99_RS02965	G3U99_02955	sodium:solute symporter family protein	10971.9	9901.34	8306.49	32.8377	27.6543	29.727	9726.57	30.073	0.00309184	-8.33732	5.89187e-206	3.49329e-202	2.5597e-202
G3U99_RS02970	G3U99_RS02970	G3U99_02960	hypothetical protein	961.2	1031.69	813.578	24.0809	29.4385	24.9706	935.49	26.1634	0.0279675	-5.1601	3.10598e-73	1.67412e-70	1.02033e-70
G3U99_RS02985	G3U99_RS02985	G3U99_02975	DUF294 nucleotidyltransferase-like domain-containing protein	3524.4	2417.73	2396.43	745.415	483.505	876.351	2779.52	701.757	0.252474	-1.98579	5.36645e-12	2.01378e-10	1.36864e-10
G3U99_RS02995	acs	G3U99_02985	acetate--CoA ligase	18082.5	15162.6	13823.3	1999.81	1727.95	2650.46	15689.5	2126.07	0.13551	-2.88353	3.13635e-32	4.76806e-30	3.49378e-30
G3U99_RS03000	aroQ	G3U99_02990	type II 3-dehydroquinate dehydratase	69.0251	91.139	64.8269	30.6485	39.2513	33.2942	74.997	34.398	0.458658	-1.12451	0.0013434	0.00986995	0.00821851
G3U99_RS03075	G3U99_RS03075	G3U99_03065	sensor domain-containing diguanylate cyclase	137.02	140.719	136.136	17.5134	22.3019	21.4034	137.958	20.4062	0.147916	-2.75715	1.78634e-16	1.10325e-14	9.32312e-15
G3U99_RS03090	purD	G3U99_03080	phosphoribosylamine--glycine ligase	221.498	479.756	296.043	166.377	187.336	189.063	332.432	180.926	0.544248	-0.877664	0.00551085	0.0318458	0.0229973
G3U99_RS03100	hupA	G3U99_03090	nucleoid-associated protein HU-alpha	967.381	1197.93	868.681	731.185	468.34	426.879	1011.33	542.135	0.536061	-0.899532	0.00119833	0.00893702	0.00642694
G3U99_RS03130	G3U99_RS03130	G3U99_03120	PadR family transcriptional regulator	96.8411	121.033	122.091	8.75671	13.3811	10.7017	113.321	10.9465	0.096597	-3.37188	7.0101e-17	4.6181e-15	2.7854e-15
G3U99_RS03135	cysE	G3U99_03125	serine O-acetyltransferase	171.017	172.07	124.252	71.1483	82.963	109.395	155.78	87.8355	0.563844	-0.826632	0.00567638	0.032525	0.0272604
G3U99_RS03165	G3U99_RS03165	G3U99_03155	capsule assembly Wzi family protein	993.137	942.742	906.496	661.131	698.495	583.838	947.458	647.821	0.683747	-0.548466	0.00762804	0.0413784	0.0319573
G3U99_RS03175	G3U99_RS03175	G3U99_03165	YjbF family lipoprotein	346.156	304.04	296.043	183.891	215.882	187.874	315.413	195.883	0.621036	-0.687252	0.00325646	0.0208055	0.0150405
G3U99_RS03180	G3U99_RS03180	G3U99_03170	capsule biosynthesis GfcC family protein	200.894	191.027	160.987	80.9996	68.6898	73.7229	184.303	74.4707	0.404068	-1.30733	1.27137e-06	2.04836e-05	1.6289e-05
G3U99_RS03185	G3U99_RS03185	G3U99_03175	YjbH domain-containing protein	640.8	914.306	676.361	410.471	369.319	369.803	743.822	383.198	0.515174	-0.956869	5.85937e-05	0.00063279	0.000438381
G3U99_RS03215	G3U99_RS03215	G3U99_03205	nitroreductase family protein	32.9672	34.2683	27.0112	65.6753	90.9917	78.4792	31.4156	78.3821	2.49501	1.31904	0.000148294	0.00146539	0.00124457
G3U99_RS03255	metJ	G3U99_03245	met regulon transcriptional regulator MetJ	32.9672	32.81	31.333	14.2297	7.1366	16.6471	32.3701	12.6711	0.391445	-1.35312	0.00580714	0.0330745	0.0436866
G3U99_RS03260	G3U99_RS03260	G3U99_03250	O-succinylhomoserine (thiol)-lyase	292.584	312.06	222.572	112.743	168.602	190.253	275.739	157.199	0.570102	-0.810708	0.0050424	0.0295419	0.0194877
G3U99_RS03300	G3U99_RS03300	G3U99_03290	DUF3135 domain-containing protein	112.295	131.24	87.5163	1.09459	4.46038	11.8908	110.35	5.81525	0.0526981	-4.24611	4.24558e-16	2.49228e-14	1.66549e-14
G3U99_RS03455	G3U99_RS03455	G3U99_03445	glycosyltransferase family 25 protein	150.413	198.318	153.424	101.797	94.56	99.8826	167.385	98.7464	0.589936	-0.761369	0.00452407	0.0272871	0.017547
G3U99_RS03635	rpoZ	G3U99_03625	DNA-directed RNA polymerase subunit omega	268.889	193.944	200.963	133.54	122.214	121.286	221.265	125.68	0.568006	-0.816021	0.00198835	0.0137826	0.0098569
G3U99_RS03640	spoT	G3U99_03630	bifunctional GTP diphosphokinase/guanosine-3'%2C5'-bis pyrophosphate 3'-pyrophosphohydrolase	481.115	504.545	371.674	265.985	282.788	329.375	452.445	292.716	0.646965	-0.628241	0.00903943	0.047471	0.0364976
G3U99_RS03660	nudE	G3U99_03650	ADP compounds hydrolase NudE	268.889	232.587	179.354	96.3238	157.897	131.988	226.943	128.736	0.567262	-0.817913	0.00586266	0.0333267	0.0243562
G3U99_RS03680	G3U99_RS03680	G3U99_03670	hypothetical protein	1406.26	885.871	1180.93	1291.61	2776.14	2879.95	1157.69	2315.9	2.00046	1.00033	0.00236157	0.015893	0.0120691
G3U99_RS03815	glnA	G3U99_03805	glutamate--ammonia ligase	1769.93	1908.81	1597.98	870.198	920.622	875.162	1758.91	888.661	0.505234	-0.984976	8.00838e-07	1.33751e-05	9.19963e-06
G3U99_RS03830	G3U99_RS03830	G3U99_03820	EAL domain-containing protein	299.795	238.42	272.273	163.094	157.005	148.635	270.163	156.245	0.578335	-0.790022	0.00105697	0.00800356	0.00571482
G3U99_RS03835	add	G3U99_03825	adenosine deaminase	230.77	292.374	229.055	117.121	157.897	130.799	250.733	135.272	0.539507	-0.890286	0.000710762	0.00568124	0.00403236
G3U99_RS03885	aroE	G3U99_03875	shikimate dehydrogenase	111.264	127.595	90.7577	60.2024	46.3879	59.4539	109.872	55.3481	0.50375	-0.989221	0.00140337	0.0102344	0.00855311
G3U99_RS03925	def	G3U99_03915	peptide deformylase	268.889	148.01	204.205	112.743	123.106	102.261	207.034	112.703	0.54437	-0.877341	0.00379244	0.0235696	0.0177683
G3U99_RS03955	G3U99_RS03955	G3U99_03945	hemolysin III family protein	388.395	309.873	405.168	512.267	768.077	797.872	367.812	692.739	1.88341	0.913343	0.000482475	0.00405183	0.00292064
G3U99_RS03960	G3U99_RS03960	G3U99_03950	sporulation protein	1205.36	1321.88	1509.39	2017.33	2048.21	1969.11	1345.54	2011.55	1.49497	0.580118	0.00409783	0.0251511	0.0179256
G3U99_RS03970	G3U99_RS03970	G3U99_03955	YihD family protein	408.999	301.852	459.191	927.116	651.215	556.489	390.014	711.607	1.82457	0.867554	0.00210099	0.0144343	0.0109307
G3U99_RS03995	G3U99_RS03995	G3U99_03980	DUF2860 domain-containing protein	137.02	196.131	118.849	47.0673	74.0423	76.101	150.667	65.7369	0.436306	-1.19659	0.000319524	0.00284453	0.00198436
G3U99_RS04005	ilvG	G3U99_03990	acetolactate synthase 2 catalytic subunit	888.054	696.302	660.154	130.256	215.882	272.299	748.17	206.146	0.275533	-1.8597	7.49658e-10	2.11653e-08	1.55831e-08
G3U99_RS04010	ilvM	G3U99_03995	acetolactate synthase 2 small subunit	100.962	102.805	92.9186	17.5134	32.1147	33.2942	98.8951	27.6408	0.279496	-1.8391	2.75725e-07	4.99931e-06	4.25072e-06
G3U99_RS04015	ilvE	G3U99_04000	branched-chain-amino-acid transaminase	532.626	447.675	469.995	170.756	262.27	310.349	483.432	247.792	0.512568	-0.964184	0.000483865	0.00405776	0.00292473
G3U99_RS04020	ilvD	G3U99_04005	dihydroxy-acid dehydratase	1312.51	972.635	1238.19	454.254	802.868	826.41	1174.45	694.511	0.591352	-0.757911	0.00785909	0.0423991	0.0278698
G3U99_RS04030	G3U99_RS04030	G3U99_04015	MDR family oxidoreductase	560.442	721.092	527.259	336.039	372.888	360.291	602.931	356.406	0.591122	-0.758472	0.00107544	0.00812266	0.00584443
G3U99_RS04040	G3U99_RS04040	G3U99_04025	hypothetical protein	134.959	92.5972	132.895	1.09459	4.46038	0	120.151	1.85166	0.0154111	-6.01988	2.1527e-17	1.43408e-15	9.6923e-16
G3U99_RS04065	glyS	G3U99_04050	glycine--tRNA ligase subunit beta	1239.36	1724.35	1276.01	665.51	809.113	887.053	1413.24	787.225	0.557036	-0.844158	0.00046785	0.00395704	0.0028316
G3U99_RS04070	G3U99_RS04070	G3U99_04055	valine--pyruvate transaminase	147.322	137.802	96.1599	54.7294	67.7977	68.9666	127.095	63.8312	0.502234	-0.99357	0.00133819	0.00985608	0.00629667
G3U99_RS04090	dnaN	G3U99_04075	DNA polymerase III subunit beta	606.802	897.537	734.705	471.768	429.088	420.934	746.348	440.597	0.590337	-0.76039	0.00135213	0.00992175	0.00710282
G3U99_RS04100	G3U99_RS04100	G3U99_04085	amino acid ABC transporter substrate-binding protein	143.201	376.951	131.815	61.297	76.7185	67.7775	217.322	68.5976	0.315649	-1.6636	5.41221e-05	0.000590957	0.000472034
G3U99_RS04105	G3U99_RS04105	G3U99_04090	amino acid ABC transporter permease	52.5415	78.015	29.1721	21.8918	24.9781	16.6471	53.2428	21.1723	0.397656	-1.33041	0.00429614	0.0261518	0.0328434
G3U99_RS04220	G3U99_RS04220	G3U99_04205	transporter substrate-binding domain-containing protein	160.715	210.713	163.148	109.459	92.7759	104.639	178.192	102.291	0.57405	-0.800751	0.00283195	0.0185327	0.0119707
G3U99_RS04235	G3U99_RS04235	G3U99_04220	diguanylate cyclase	450.208	374.763	367.352	184.985	222.127	143.878	397.441	183.664	0.462115	-1.11368	1.9508e-05	0.000236529	0.000165495
G3U99_RS04245	fadB	G3U99_04230	fatty acid oxidation complex subunit alpha FadB	5664.18	7896.28	5713.41	1286.14	3148.13	3309.21	6424.62	2581.16	0.401761	-1.31559	0.000132608	0.00132585	0.000988179
G3U99_RS04355	G3U99_RS04355	G3U99_04340	LysR family transcriptional regulator	52.5415	78.015	62.666	19.7026	24.9781	38.0505	64.4075	27.5771	0.428166	-1.22376	0.00185475	0.0129527	0.0108558
G3U99_RS04385	G3U99_RS04385	G3U99_04370	hypothetical protein	146.292	137.073	138.297	25.1755	37.4672	43.9959	140.554	35.5462	0.2529	-1.98336	6.38043e-10	1.82752e-08	1.45808e-08
G3U99_RS04405	uspB	G3U99_04390	universal stress protein UspB	342.035	253.002	338.18	537.443	480.829	448.283	311.072	488.851	1.5715	0.652146	0.0060121	0.0339807	0.0246259
G3U99_RS04505	yihA	G3U99_04490	ribosome biogenesis GTP-binding protein YihA/YsxC	158.655	148.739	143.7	49.2565	83.8551	87.9918	150.364	73.7011	0.49015	-1.0287	0.000866297	0.00674937	0.00563228
G3U99_RS04510	G3U99_RS04510	G3U99_04495	c-type cytochrome	718.067	557.041	588.844	207.972	298.845	243.761	621.318	250.193	0.402681	-1.31229	1.33621e-07	2.5722e-06	1.80015e-06
G3U99_RS04530	hemN	G3U99_04515	oxygen-independent coproporphyrinogen III oxidase	335.853	311.331	358.709	178.418	202.501	129.61	335.298	170.176	0.507538	-0.978413	0.000179483	0.00173881	0.00122323
G3U99_RS04600	G3U99_RS04600	G3U99_04585	ABC transporter ATP-binding protein	3760.32	2936.86	2983.12	319.62	312.226	353.156	3226.77	328.334	0.101753	-3.29685	1.60171e-51	6.78324e-49	4.68173e-49
G3U99_RS04605	G3U99_RS04605	G3U99_04590	ABC transporter substrate-binding protein	9705.75	9463.87	8079.59	630.483	744.883	821.653	9083.07	732.34	0.0806269	-3.6326	3.69923e-64	1.82773e-61	1.11395e-61
G3U99_RS04610	G3U99_RS04610	G3U99_04595	ABC transporter permease	798.424	726.924	596.408	74.432	68.6898	74.9119	707.252	72.6779	0.102761	-3.28264	2.93827e-39	6.9684e-37	4.76598e-37
G3U99_RS04615	G3U99_RS04615	G3U99_04600	ABC transporter permease	958.109	892.433	770.36	84.2833	93.6679	89.1809	873.634	89.044	0.101924	-3.29444	2.45632e-44	7.28175e-42	4.43802e-42
G3U99_RS04640	G3U99_RS04640	G3U99_04625	hypothetical protein	217.377	188.84	213.929	98.513	98.1283	71.3447	206.715	89.3287	0.432134	-1.21045	7.9664e-06	0.000109083	8.92624e-05
G3U99_RS04645	G3U99_RS04645	G3U99_04630	VOC family protein	52.5415	55.4125	51.8615	25.1755	18.7336	29.727	53.2718	24.5454	0.460757	-1.11792	0.00345282	0.0217323	0.0282351
G3U99_RS04650	G3U99_RS04650	G3U99_04635	MFS transporter	217.377	269.771	208.527	91.9454	91.8838	76.101	231.892	86.6434	0.373637	-1.42029	1.06178e-07	2.09844e-06	1.68795e-06
G3U99_RS04680	G3U99_RS04680	G3U99_04665	DoxX family protein	43.2694	38.6429	34.5743	65.6753	95.4521	112.962	38.8289	91.3633	2.35297	1.23448	0.000395419	0.00344265	0.00286116
G3U99_RS04685	G3U99_RS04685	G3U99_04670	DNA-binding domain-containing protein	31.937	24.7898	30.2526	58.0132	70.474	78.4792	28.9931	68.9888	2.37949	1.25065	0.000431481	0.0036882	0.00314227
G3U99_RS04690	G3U99_RS04690	G3U99_04675	DUF692 domain-containing protein	72.1157	104.992	71.3096	163.094	220.343	217.601	82.8058	200.346	2.41947	1.27469	1.71214e-05	0.000210171	0.000131955
G3U99_RS04695	G3U99_RS04695	G3U99_04680	DUF2282 domain-containing protein	90.6598	141.448	90.7577	175.134	298.845	373.371	107.622	282.45	2.62447	1.39203	5.22611e-05	0.000572747	0.000357668
G3U99_RS04715	ggt	G3U99_04700	gamma-glutamyltransferase	116.415	179.362	160.987	76.6212	61.5532	95.1263	152.255	77.7669	0.510769	-0.969258	0.0017511	0.0123452	0.010609
G3U99_RS04740	G3U99_RS04740	G3U99_04725	DUF3630 family protein	18.544	45.934	16.2067	10.9459	7.1366	3.56724	26.8949	7.21658	0.268325	-1.89795	0.00378026	0.0235186	0.0254192
G3U99_RS04765	rho	G3U99_04750	transcription termination factor Rho	919.991	1136.69	920.542	565.902	660.136	689.666	992.406	638.568	0.643454	-0.63609	0.00382976	0.0237021	0.0169357
G3U99_RS04770	G3U99_RS04770	G3U99_04755	hypothetical protein	686.13	557.041	669.878	223.296	336.312	378.127	637.683	312.579	0.490178	-1.02862	0.000112872	0.00114986	0.000858791
G3U99_RS04850	hemC	G3U99_04835	hydroxymethylbilane synthase	586.198	538.814	595.327	310.863	393.405	424.501	573.446	376.256	0.656132	-0.607942	0.00784426	0.0423576	0.0278445
G3U99_RS04870	lysA	G3U99_04855	diaminopimelate decarboxylase	736.611	675.887	579.12	386.39	418.383	457.795	663.873	420.856	0.633941	-0.657579	0.00298846	0.0194105	0.0147369
G3U99_RS04895	G3U99_RS04895	G3U99_04880	EAL domain-containing protein	430.634	421.427	397.605	285.688	239.076	244.95	416.555	256.571	0.615936	-0.699148	0.00159026	0.0113872	0.00813194
G3U99_RS04925	rhtB	G3U99_04910	homoserine/homoserine lactone efflux protein	90.6598	113.741	66.9878	26.2701	21.4098	28.5379	90.463	25.4059	0.280843	-1.83216	8.25175e-07	1.37429e-05	1.09868e-05
G3U99_RS04930	G3U99_RS04930	G3U99_04915	EAL and HDOD domain-containing protein	112.295	121.033	93.999	50.3511	63.3374	53.5085	109.109	55.7323	0.510796	-0.96918	0.00140614	0.010242	0.00657313
G3U99_RS04965	G3U99_RS04965	G3U99_04950	DUF2500 domain-containing protein	62.8437	39.372	74.5509	13.1351	8.02868	5.94539	58.9222	9.03638	0.153361	-2.705	7.53571e-08	1.55136e-06	2.03356e-06
G3U99_RS05005	ftsE	G3U99_04990	cell division ATP-binding protein FtsE	216.347	217.275	239.86	132.445	130.243	133.177	224.494	131.955	0.587789	-0.766631	0.00134074	0.00986263	0.00699722
G3U99_RS05010	ftsX	G3U99_04995	permease-like cell division protein FtsX	275.07	253.731	286.319	132.445	165.926	197.387	271.707	165.253	0.608203	-0.717375	0.00507855	0.0296657	0.0196064
G3U99_RS05015	rpoH	G3U99_05000	RNA polymerase sigma factor RpoH	424.453	415.594	324.135	167.472	255.134	262.786	388.06	228.464	0.588733	-0.764314	0.00480719	0.0285876	0.0206281
G3U99_RS05070	sthA	G3U99_05055	Si-specific NAD(P)(+) transhydrogenase	1188.88	1384.58	1083.69	603.118	661.92	639.724	1219.05	634.921	0.520832	-0.94111	8.94843e-06	0.000120307	8.39969e-05
G3U99_RS05190	argE	G3U99_05175	acetylornithine deacetylase	621.226	559.229	570.477	360.12	427.304	380.505	583.644	389.31	0.667033	-0.58417	0.00626057	0.0352506	0.0232507
G3U99_RS05195	argC	G3U99_05180	N-acetyl-gamma-glutamyl-phosphate reductase	2106.81	2009.43	1564.49	589.983	631.59	331.753	1893.58	517.775	0.273438	-1.87072	8.933e-11	2.9101e-09	1.81348e-09
G3U99_RS05200	argB	G3U99_05185	acetylglutamate kinase	3206.06	2283.58	2304.6	945.725	1016.07	577.892	2598.08	846.564	0.325842	-1.61775	8.98335e-09	2.17397e-07	1.5865e-07
G3U99_RS05205	G3U99_RS05205	G3U99_05190	argininosuccinate synthase	5038.83	4110	3677.85	1418.59	1818.05	914.401	4275.56	1383.68	0.323625	-1.6276	1.50569e-08	3.47364e-07	2.54898e-07
G3U99_RS05210	argH	G3U99_05195	argininosuccinate lyase	4449.54	2947.8	3994.42	2002	2021.44	1942.95	3797.25	1988.8	0.523747	-0.933058	4.75833e-05	0.000527329	0.000368086
G3U99_RS05240	G3U99_RS05240	G3U99_05225	PBP1A family penicillin-binding protein	509.961	546.834	478.639	307.579	325.608	312.728	511.811	315.305	0.616057	-0.698864	0.000959291	0.00734837	0.00556544
G3U99_RS05270	aroK	G3U99_05255	shikimate kinase AroK	219.438	232.587	184.757	90.8508	118.646	156.958	212.26	122.152	0.575481	-0.797161	0.00567406	0.032525	0.0248245
G3U99_RS05300	trpS	G3U99_05285	tryptophan--tRNA ligase	160.715	193.215	168.55	106.175	107.941	95.1263	174.16	103.081	0.591875	-0.756636	0.00343755	0.0216591	0.0180271
G3U99_RS05375	tpiA	G3U99_05360	triose-phosphate isomerase	217.377	246.44	204.205	670.983	388.945	297.27	222.674	452.399	2.03167	1.02266	0.00150396	0.0108169	0.00821851
G3U99_RS05380	G3U99_RS05380	G3U99_05365	5-carboxymethyl-2-hydroxymuconate isomerase	95.8109	83.8479	57.2638	42.689	41.0355	29.727	78.9742	37.8171	0.478854	-1.06234	0.00342747	0.0216416	0.0184457
G3U99_RS05480	G3U99_RS05480	G3U99_05465	TetR/AcrR family transcriptional regulator	672.737	498.712	742.268	247.377	214.098	152.202	637.906	204.559	0.320673	-1.64083	3.92717e-09	1.00363e-07	7.33603e-08
G3U99_RS05485	G3U99_RS05485	G3U99_05470	acetyltransferase	105.083	110.096	85.3554	64.5807	51.7404	57.0758	100.178	57.799	0.576962	-0.793451	0.00875853	0.0463562	0.0401863
G3U99_RS05615	hflK	G3U99_05600	FtsH protease activity modulator HflK	2569.38	2563.56	2428.85	1318.98	1610.2	1582.66	2520.6	1503.95	0.596663	-0.745011	0.000211284	0.00200754	0.00127248
G3U99_RS05620	hflC	G3U99_05605	protease modulator HflC	2030.57	2165.46	1923.2	1020.16	1341.68	1211.67	2039.74	1191.17	0.58398	-0.776009	0.000250678	0.00232593	0.00173822
G3U99_RS05710	G3U99_RS05710	G3U99_05695	DUF481 domain-containing protein	88.5993	101.347	100.482	177.323	201.609	159.337	96.8092	179.423	1.85337	0.890149	0.000683176	0.00548113	0.00351018
G3U99_RS05765	G3U99_RS05765	G3U99_05750	YtfJ family protein	76.2366	143.635	68.0682	22.9864	47.28	33.2942	95.98	34.5202	0.35966	-1.47529	0.000462774	0.00393093	0.00318337
G3U99_RS05770	G3U99_RS05770	G3U99_05755	DUF1107 domain-containing protein	528.505	705.051	515.374	74.432	39.2513	35.6724	582.977	49.7852	0.0853983	-3.54965	7.26626e-28	8.61633e-26	6.29811e-26
G3U99_RS05800	fbp	G3U99_05785	class 1 fructose-bisphosphatase	1165.18	1313.86	994.013	738.847	806.436	762.199	1157.69	769.161	0.664395	-0.589886	0.00599115	0.0338946	0.0247393
G3U99_RS05840	lysC	G3U99_05825	lysine-sensitive aspartokinase 3	75.2064	90.4099	72.39	32.8377	30.3306	30.916	79.3354	31.3614	0.395302	-1.33897	7.71517e-05	0.000816844	0.000689052
G3U99_RS05855	uvrA	G3U99_05840	excinuclease ABC subunit UvrA	1436.13	952.22	1022.1	730.091	669.949	784.792	1136.82	728.277	0.640627	-0.642444	0.00823455	0.044024	0.0339385
G3U99_RS05865	G3U99_RS05865	G3U99_05850	LuxR C-terminal-related transcriptional regulator	17.5138	27.7062	22.6894	4.37835	4.46038	7.13447	22.6365	5.3244	0.235213	-2.08796	0.000861252	0.00672775	0.00858408
G3U99_RS05870	G3U99_RS05870	G3U99_05855	single-stranded DNA-binding protein	338.944	355.807	294.962	201.404	198.933	219.98	329.904	206.772	0.626764	-0.674005	0.00324198	0.0207578	0.0157195
G3U99_RS05930	G3U99_RS05930	G3U99_05915	type II secretion system protein	871.57	909.932	760.636	501.322	492.426	491.089	847.379	494.946	0.58409	-0.775738	0.000170994	0.00166473	0.00118398
G3U99_RS06190	G3U99_RS06190	G3U99_06165	hypothetical protein	73.146	110.825	90.7577	302.106	329.176	205.711	91.5762	278.998	3.04662	1.60721	8.05057e-08	1.64027e-06	1.20725e-06
G3U99_RS06270	epd	G3U99_06245	erythrose-4-phosphate dehydrogenase	91.69	145.822	118.849	50.3511	41.9276	52.3195	118.787	48.1994	0.405762	-1.30129	5.4651e-05	0.000594543	0.000487421
G3U99_RS06290	G3U99_RS06290	G3U99_06265	YbaK/EbsC family protein	386.334	199.777	406.249	117.121	146.3	86.8027	330.787	116.741	0.352921	-1.50258	1.11072e-05	0.000143695	0.000106261
G3U99_RS06295	G3U99_RS06295	G3U99_06270	LysE/ArgO family amino acid transporter	588.258	289.457	507.811	195.931	185.552	130.799	461.842	170.761	0.369738	-1.43543	7.5671e-06	0.000104096	7.20311e-05
G3U99_RS06305	G3U99_RS06305	G3U99_06280	oxidative stress defense protein	463.601	718.175	372.755	812.185	975.931	991.691	518.177	926.602	1.7882	0.838505	0.00334216	0.0211932	0.0160618
G3U99_RS06315	G3U99_RS06315	G3U99_06290	FCD domain-containing protein	494.508	314.976	405.168	168.567	211.422	195.009	404.884	191.666	0.473384	-1.07892	4.82623e-05	0.000533273	0.000371933
G3U99_RS06330	glmS	G3U99_06305	glutamine--fructose-6-phosphate transaminase (isomerizing)	3479.07	2927.38	3843.15	1216.09	1440.7	2133.21	3416.54	1596.67	0.467335	-1.09747	4.25407e-05	0.000475894	0.000332973
G3U99_RS06365	ispB	G3U99_06340	octaprenyl diphosphate synthase	541.898	441.113	418.134	262.701	313.119	326.997	467.048	300.939	0.644342	-0.634101	0.00724692	0.0396741	0.0260828
G3U99_RS06440	rpoD	G3U99_06415	RNA polymerase sigma factor RpoD	2294.31	2360.13	2161.98	700.537	903.673	950.074	2272.14	851.428	0.374725	-1.4161	6.86025e-11	2.29799e-09	1.59506e-09
G3U99_RS06465	G3U99_RS06465	G3U99_06440	alpha/beta fold hydrolase	48.4206	37.9138	52.942	19.7026	18.7336	14.2689	46.4255	17.5684	0.378421	-1.40194	0.00102948	0.00781559	0.0104389
G3U99_RS06525	rpoS	G3U99_06500	RNA polymerase sigma factor RpoS	26178	14870.2	19953.7	26717.8	38146	42965	20334	35942.9	1.76763	0.821815	0.00381413	0.0236548	0.0178945
G3U99_RS06540	ffh	G3U99_06515	signal recognition particle protein	704.674	565.791	594.247	270.363	310.442	347.211	621.57	309.339	0.497673	-1.00673	1.26167e-05	0.000160869	0.000101993
G3U99_RS06630	pdhR	G3U99_06605	pyruvate dehydrogenase complex transcriptional repressor PdhR	49.4508	115.929	61.5856	133.54	170.386	202.143	75.655	168.69	2.22972	1.15687	0.00171709	0.0121682	0.0104389
G3U99_RS06650	G3U99_RS06650	G3U99_06625	LuxR/HapR/OpaR family quorum-sensing transcriptional regulator	2.06045	1.45822	3.24135	13568.5	20135	18525.8	2.25334	17409.8	7726.22	12.9155	4.47463e-103	3.79002e-100	2.61583e-100	VcpR
G3U99_RS06655	hpt	G3U99_06630	hypoxanthine phosphoribosyltransferase	158.655	155.301	101.562	49.2565	47.28	49.9413	138.506	48.8259	0.352519	-1.50423	1.93973e-06	3.01855e-05	2.044e-05
G3U99_RS06665	G3U99_RS06665	G3U99_06640	SulP family inorganic anion transporter	113.325	107.179	129.654	49.2565	43.7117	53.5085	116.719	48.8256	0.418316	-1.25733	2.76745e-05	0.00032556	0.000270819
G3U99_RS06730	acnB	G3U99_06705	bifunctional aconitate hydratase 2/2-methylisocitrate dehydratase	6559.44	10311.1	7718.72	2867.82	3867.15	4480.45	8196.42	3738.47	0.45611	-1.13255	2.18765e-05	0.000262032	0.000165495
G3U99_RS06750	G3U99_RS06750	G3U99_06725	Fe(3+) ABC transporter substrate-binding protein	173.078	280.708	186.918	63.4861	71.366	67.7775	213.568	67.5432	0.316261	-1.66081	3.87015e-08	8.40517e-07	5.61683e-07
G3U99_RS06755	G3U99_RS06755	G3U99_06730	iron ABC transporter permease	174.108	155.301	153.424	84.2833	94.56	115.341	160.944	98.0613	0.609288	-0.714804	0.00802283	0.0430864	0.0281001
G3U99_RS06760	G3U99_RS06760	G3U99_06735	ABC transporter ATP-binding protein	153.504	150.197	152.343	80.9996	98.1283	80.8573	152.015	86.6617	0.570088	-0.810743	0.00241546	0.0162189	0.0114478
G3U99_RS06855	tyrS	G3U99_06830	tyrosine--tRNA ligase	299.795	277.062	251.744	119.31	166.818	172.416	276.201	152.848	0.553395	-0.853618	0.00100917	0.00768081	0.00553573
G3U99_RS06875	greA	G3U99_06850	transcription elongation factor GreA	436.815	363.827	398.685	182.796	206.069	223.547	399.776	204.137	0.51063	-0.96965	2.84428e-05	0.000331964	0.000242768
G3U99_RS06930	G3U99_RS06930	G3U99_06905	methyltransferase	73.146	64.1618	65.9074	37.216	22.3019	36.8614	67.7384	32.1264	0.474272	-1.07621	0.002989	0.0194105	0.0136437
G3U99_RS06940	prfB	G3U99_06915	peptide chain release factor 2	166.896	228.212	175.033	118.216	113.294	118.908	190.047	116.806	0.614615	-0.702246	0.00768884	0.0416701	0.0344137
G3U99_RS06945	lysS	G3U99_06920	lysine--tRNA ligase	412.09	605.163	397.605	299.917	222.127	283.001	471.619	268.348	0.568993	-0.813516	0.00248289	0.0166339	0.0119152
G3U99_RS07025	gltB	G3U99_07000	glutamate synthase large subunit	5815.62	4906.92	4598.39	2737.57	2715.48	1518.45	5106.98	2323.83	0.455031	-1.13596	3.98348e-05	0.000451588	0.000314084
G3U99_RS07030	G3U99_RS07030	G3U99_07005	glutamate synthase subunit beta	131.869	84.577	90.7577	815.468	278.328	185.496	102.401	426.431	4.16432	2.05808	9.29298e-06	0.000124097	9.22659e-05
G3U99_RS07035	gltB	G3U99_07010	glutamate synthase large subunit	312.158	174.987	193.4	1372.61	434.441	284.19	226.848	697.082	3.0729	1.6196	0.000727655	0.00579097	0.0037244
G3U99_RS07125	petA	G3U99_07100	ubiquinol-cytochrome c reductase iron-sulfur subunit	631.528	635.056	482.96	271.458	313.119	236.627	583.182	273.734	0.469381	-1.09117	7.27068e-06	0.000100251	6.28541e-05
G3U99_RS07130	G3U99_RS07130	G3U99_07105	cytochrome bc complex cytochrome b subunit	1921.37	2521.27	1835.68	761.834	954.521	862.082	2092.77	859.479	0.410689	-1.28388	2.67737e-08	5.92317e-07	4.37856e-07
G3U99_RS07135	G3U99_RS07135	G3U99_07110	cytochrome c1	1300.14	1849.76	1407.82	677.55	728.826	714.636	1519.24	707.004	0.465366	-1.10356	1.23605e-06	2.00233e-05	1.47526e-05
G3U99_RS07140	sspA	G3U99_07115	stringent starvation protein SspA	1127.07	724.737	1054.52	380.917	522.756	577.892	968.774	493.855	0.509773	-0.972072	0.000348327	0.00307326	0.00230119
G3U99_RS07145	sspB	G3U99_07120	ClpXP protease specificity-enhancing factor	464.631	322.997	546.707	217.823	258.702	279.433	444.778	251.986	0.566543	-0.819742	0.00282279	0.0185136	0.0140131
G3U99_RS07245	lpxC	G3U99_07220	UDP-3-O-acyl-N-acetylglucosamine deacetylase	3111.28	2006.52	2660.06	1471.13	1782.37	1752.7	2592.62	1668.73	0.643647	-0.635658	0.00840738	0.044723	0.0343735
G3U99_RS07260	dapB	G3U99_07235	4-hydroxy-tetrahydrodipicolinate reductase	184.41	223.108	149.102	105.081	94.56	87.9918	185.54	95.8774	0.516748	-0.952468	0.000665012	0.00537907	0.00438419
G3U99_RS07285	grcA	G3U99_07260	autonomous glycyl radical cofactor GrcA	1818.35	4257.28	2263.54	6409.91	10096.5	4702.81	2779.72	7069.74	2.54333	1.34672	0.000231128	0.00216486	0.00137594
G3U99_RS07310	G3U99_RS07310	G3U99_07285	sodium:alanine symporter family protein	327.612	265.397	237.699	103.986	140.948	122.475	276.902	122.47	0.442285	-1.17695	1.08266e-05	0.000140462	9.93277e-05
G3U99_RS07330	G3U99_RS07330	G3U99_07305	NupC/NupG family nucleoside CNT transporter	536.747	794.732	608.292	320.714	421.952	419.745	646.59	387.47	0.599251	-0.738767	0.00366624	0.0229053	0.0173128
G3U99_RS07360	G3U99_RS07360	G3U99_07335	YtjB family periplasmic protein	77.2669	52.496	48.6202	19.7026	15.1653	11.8908	59.461	15.5862	0.262125	-1.93167	8.46737e-06	0.000114825	0.00015039
G3U99_RS07365	serB	G3U99_07340	phosphoserine phosphatase	189.561	156.03	163.148	66.7699	53.5245	47.5631	169.58	55.9525	0.329948	-1.59969	3.52037e-08	7.70196e-07	5.18028e-07
G3U99_RS07395	G3U99_RS07395	G3U99_07370	outer membrane protein OmpK	109.204	218.004	182.596	50.3511	82.071	66.5884	169.935	66.3368	0.390366	-1.3571	0.00010339	0.00106609	0.000899346
G3U99_RS07480	G3U99_RS07480	G3U99_07455	diguanylate cyclase	418.271	244.982	230.136	67.8645	43.7117	47.5631	297.796	53.0464	0.17813	-2.489	2.15412e-13	9.53116e-12	6.81424e-12
G3U99_RS07550	crl	G3U99_07525	sigma factor-binding protein Crl	419.302	594.955	361.95	2212.16	2258.74	1654.01	458.736	2041.64	4.45057	2.15399	6.71753e-16	3.90473e-14	2.85416e-14
G3U99_RS07560	G3U99_RS07560	G3U99_07535	glutamate-5-semialdehyde dehydrogenase	270.949	371.118	230.136	167.472	188.228	160.526	290.734	172.075	0.591864	-0.756662	0.0054332	0.0314892	0.024086
G3U99_RS07605	G3U99_RS07605	G3U99_07580	DUF3461 family protein	2022.33	1923.4	2481.79	965.427	939.356	1047.58	2142.51	984.12	0.459331	-1.12239	1.21924e-07	2.38578e-06	1.76132e-06
G3U99_RS07610	glnD	G3U99_07585	bifunctional uridylyltransferase/uridylyl-removing protein GlnD	671.707	527.877	579.12	309.769	265.839	236.627	592.901	270.745	0.456644	-1.13086	1.56849e-06	2.46672e-05	1.54436e-05
G3U99_RS07740	G3U99_RS07740	G3U99_07715	class I SAM-dependent methyltransferase	381.183	218.004	307.928	184.985	173.955	167.66	302.372	175.533	0.580522	-0.784578	0.00515198	0.0300355	0.0217396
G3U99_RS07760	fadE	G3U99_07735	acyl-CoA dehydrogenase FadE	371.911	688.282	287.399	123.689	218.559	287.757	449.197	210.001	0.467504	-1.09695	0.00447704	0.0271415	0.0206251
G3U99_RS07775	G3U99_RS07775	G3U99_07750	proline--tRNA ligase	346.156	496.525	313.33	186.08	199.825	218.79	385.337	201.565	0.523088	-0.934874	0.00045495	0.00387001	0.00292064
G3U99_RS07795	G3U99_RS07795	G3U99_07770	AbgT family transporter	138.05	329.559	109.125	51.4457	53.5245	63.0212	192.245	55.9971	0.291281	-1.77952	1.8508e-05	0.000225327	0.000155362
G3U99_RS07805	G3U99_RS07805	G3U99_07780	MetQ/NlpA family lipoprotein	92.7202	166.237	86.4359	262.701	234.616	149.824	115.131	215.714	1.87363	0.905839	0.00957882	0.0498183	0.0362003
G3U99_RS07835	treB	G3U99_07810	PTS trehalose transporter subunit IIBC	242.103	248.627	177.194	463.011	361.291	325.808	222.641	383.37	1.72192	0.784016	0.00303858	0.0196464	0.0148966
G3U99_RS07840	treC	G3U99_07815	alpha%2Calpha-phosphotrehalase	205.015	301.852	222.572	1120.86	486.181	373.371	243.146	660.137	2.71498	1.44094	0.000198992	0.0019091	0.00134596
G3U99_RS07880	glyA	G3U99_07855	serine hydroxymethyltransferase	705.704	1084.92	527.259	354.647	440.685	404.287	772.627	399.873	0.51755	-0.950231	0.00139689	0.0101997	0.0076728
G3U99_RS07955	G3U99_RS07955	G3U99_07930	zinc ribbon-containing protein	3130.85	2699.17	2837.26	6235.87	5349.78	3799.11	2889.09	5128.25	1.77504	0.82785	0.000744132	0.00589046	0.00424107
G3U99_RS08005	cysK	G3U99_07980	cysteine synthase A	400.757	903.37	398.685	160.905	224.803	260.408	567.604	215.372	0.37944	-1.39806	0.000102561	0.00105938	0.000738713
G3U99_RS08025	G3U99_RS08025	G3U99_08000	porin	103.022	97.701	91.8381	50.3511	46.3879	38.0505	97.5205	44.9298	0.460722	-1.11803	0.000338225	0.00298858	0.00243958
G3U99_RS08115	adk	G3U99_08090	adenylate kinase	756.185	525.69	611.534	72.2428	104.373	102.261	631.136	92.9588	0.147288	-2.76329	3.4551e-24	3.41422e-22	2.08087e-22
G3U99_RS08130	G3U99_RS08130	G3U99_08105	outer membrane beta-barrel protein	164.836	497.254	141.539	545.105	717.229	499.413	267.876	587.249	2.19224	1.13241	0.0077298	0.0418538	0.0323213
G3U99_RS08135	G3U99_RS08135	G3U99_08110	DUF411 domain-containing protein	28.8463	65.6201	28.0917	176.229	75.8264	96.3154	40.8527	116.124	2.84249	1.50716	0.000820119	0.00643186	0.00448812
G3U99_RS08140	G3U99_RS08140	G3U99_08115	heavy metal translocating P-type ATPase	118.476	170.612	158.826	419.227	192.688	234.248	149.305	282.055	1.88912	0.917716	0.00680822	0.0376548	0.0248003
G3U99_RS08145	G3U99_RS08145	G3U99_08120	porin	3522.34	9113.17	9058.48	1065.03	2132.06	2956.05	7231.33	2051.05	0.283634	-1.8179	8.92191e-06	0.000120223	8.43181e-05
G3U99_RS08170	G3U99_RS08170	G3U99_08145	hypothetical protein	91.69	75.8276	99.4013	0	0.892076	0	88.973	0.297359	0.00334212	-8.22502	1.49127e-10	4.7282e-09	3.86276e-09
G3U99_RS08190	G3U99_RS08190	G3U99_08165	class I SAM-dependent methyltransferase	16.4836	39.372	24.8503	86.4725	96.3442	70.1556	26.902	84.3241	3.13449	1.64823	4.01358e-05	0.000453267	0.000377289
G3U99_RS08210	G3U99_RS08210	G3U99_08185	flagellar assembly protein FlgT	494.508	286.541	354.387	216.729	199.825	244.95	378.479	220.501	0.582599	-0.779425	0.0050524	0.0295712	0.0225966
G3U99_RS08215	G3U99_RS08215	G3U99_08190	FlgO family outer membrane protein	1547.4	982.843	1523.43	742.131	732.394	883.485	1351.22	786.003	0.581697	-0.78166	0.00211632	0.014506	0.0104275
G3U99_RS08220	flgP	G3U99_08195	flagellar assembly lipoprotein FlgP	569.714	390.075	576.959	287.877	210.53	300.837	512.25	266.414	0.520087	-0.943174	0.000479589	0.00403903	0.00288542
G3U99_RS08270	G3U99_RS08270	G3U99_08245	flagellar basal body rod protein FlgF	1436.13	1023.67	1430.51	764.023	620.885	682.531	1296.77	689.146	0.531431	-0.912045	0.000114117	0.00115753	0.000814182
G3U99_RS08275	flgG	G3U99_08250	flagellar basal-body rod protein FlgG	1796.71	1322.61	1789.22	685.212	762.725	835.922	1636.18	761.286	0.465282	-1.10382	1.4883e-06	2.36572e-05	1.63718e-05
G3U99_RS08280	flgH	G3U99_08255	flagellar basal body L-ring protein FlgH	1153.85	866.185	1202.54	488.186	435.333	568.38	1074.19	497.3	0.462952	-1.11106	3.49949e-06	5.21319e-05	3.2676e-05
G3U99_RS08285	G3U99_RS08285	G3U99_08260	flagellar basal body P-ring protein FlgI	1688.54	1103.15	1577.45	806.712	801.976	801.439	1456.38	803.376	0.551625	-0.85824	0.000310369	0.00277135	0.0019876
G3U99_RS08290	flgJ	G3U99_08265	flagellar assembly peptidoglycan hydrolase FlgJ	1758.59	1043.36	1713.59	778.252	867.097	986.935	1505.18	877.428	0.582939	-0.778584	0.0034984	0.0219743	0.0158713
G3U99_RS08305	G3U99_RS08305	G3U99_08280	flagellin	10566	6478.89	9020.66	4846.84	5435.42	5912.1	8688.51	5398.12	0.621294	-0.686653	0.00532671	0.0309022	0.0237151
G3U99_RS08475	ushA	G3U99_08450	bifunctional UDP-sugar hydrolase/5'-nucleotidase UshA	1838.95	1680.6	1888.62	797.955	787.703	1049.96	1802.73	878.538	0.487339	-1.037	2.52196e-06	3.86375e-05	2.39822e-05
G3U99_RS08525	G3U99_RS08525	G3U99_08500	methyl-accepting chemotaxis protein	1031.26	963.157	853.554	256.134	389.837	336.509	949.322	327.493	0.344976	-1.53543	3.2096e-10	9.51486e-09	7.04241e-09
G3U99_RS08530	bcp	G3U99_08505	thioredoxin-dependent thiol peroxidase	185.44	150.197	193.4	71.1483	113.294	96.3154	176.346	93.5857	0.530694	-0.914048	0.00183059	0.0128142	0.0107402
G3U99_RS08540	dapA	G3U99_08515	4-hydroxy-tetrahydrodipicolinate synthase	650.072	617.558	440.823	339.322	352.37	313.917	569.484	335.203	0.588608	-0.764621	0.00173123	0.0122196	0.00927408
G3U99_RS08560	G3U99_RS08560	G3U99_08535	OmpA family protein	540.868	313.518	430.018	227.674	212.314	210.467	428.135	216.818	0.506426	-0.981578	0.000293949	0.0026621	0.0018943
G3U99_RS08835	G3U99_RS08835	G3U99_08810	outer membrane beta-barrel protein	78.2971	51.0378	76.7118	143.391	107.049	110.584	68.6823	120.341	1.75215	0.809125	0.00949026	0.0494444	0.0429149
G3U99_RS08865	moaA	G3U99_08840	GTP 3'%2C8-cyclase MoaA	164.836	173.529	127.493	56.9186	51.7404	42.8068	155.286	50.4886	0.325133	-1.6209	7.63692e-08	1.56676e-06	9.629e-07
G3U99_RS08870	moaB	G3U99_08845	molybdenum cofactor biosynthesis protein B	156.594	214.359	135.056	39.4052	39.2513	32.1051	168.67	36.9205	0.218893	-2.19171	1.64423e-11	5.87266e-10	3.92446e-10
G3U99_RS08875	moaC	G3U99_08850	cyclic pyranopterin monophosphate synthase MoaC	83.4482	182.278	93.999	49.2565	34.7909	51.1304	119.908	45.0593	0.375781	-1.41204	0.000258946	0.0023989	0.0020209
G3U99_RS08880	moaD	G3U99_08855	molybdopterin synthase sulfur carrier subunit	36.0579	53.9543	35.6548	8.75671	16.0574	7.13447	41.889	10.6495	0.254232	-1.97578	0.000110718	0.0011318	0.00133032
G3U99_RS08885	moaE	G3U99_08860	molybdopterin synthase catalytic subunit MoaE	75.2064	119.574	79.9532	28.4593	43.7117	36.8614	91.578	36.3441	0.396866	-1.33328	0.000228061	0.00213951	0.00173724
G3U99_RS08890	G3U99_RS08890	G3U99_08865	GGDEF domain-containing protein	52.5415	41.5594	32.4135	139.013	82.963	92.7481	42.1714	104.908	2.48765	1.31479	0.000220591	0.00208261	0.00169392
G3U99_RS08900	G3U99_RS08900	G3U99_08875	CBS domain-containing protein	539.838	571.624	256.066	1166.83	1266.75	1102.28	455.843	1178.62	2.58558	1.37049	9.8692e-06	0.000129918	8.28556e-05
G3U99_RS08910	G3U99_RS08910	G3U99_08885	zinc/cadmium/mercury/lead-transporting ATPase	362.639	363.827	391.122	615.159	657.46	631.401	372.529	634.673	1.70369	0.768659	0.000171861	0.00167043	0.00124857
G3U99_RS08915	udp	G3U99_08890	uridine phosphorylase	1458.8	1416.66	1677.94	1817.02	2983.1	2459.01	1517.8	2419.71	1.59422	0.672853	0.00666618	0.0370073	0.0244306
G3U99_RS08985	G3U99_RS08985	G3U99_08960	hypothetical protein	5.15112	5.10378	2.1609	51.4457	20.5177	24.9706	4.1386	32.3113	7.80731	2.96483	9.28724e-06	0.000124097	0.000162508
G3U99_RS08995	G3U99_RS08995	G3U99_08970	HlyD family efflux transporter periplasmic adaptor subunit	48.4206	33.5391	34.5743	95.2292	115.97	86.8027	38.8447	99.3339	2.55721	1.35457	4.23353e-05	0.000474491	0.000396477
G3U99_RS09000	G3U99_RS09000	G3U99_08975	peptidase domain-containing ABC transporter	55.6321	64.1618	56.1833	200.31	219.451	165.282	58.6591	195.014	3.32453	1.73315	5.6351e-10	1.62187e-08	1.36396e-08
G3U99_RS09005	G3U99_RS09005	G3U99_08980	DapH/DapD/GlmU-related protein	11.3325	26.248	5.40224	58.0132	93.6679	76.101	14.3276	75.9274	5.29939	2.40583	2.47303e-06	3.7986e-05	2.33344e-05
G3U99_RS09180	asd	G3U99_09150	aspartate-semialdehyde dehydrogenase	369.851	343.412	337.1	237.526	221.235	212.845	350.121	223.869	0.639404	-0.645201	0.00356965	0.0223726	0.0169303
G3U99_RS09240	G3U99_RS09240	G3U99_09210	DUF2850 domain-containing protein	24.7254	16.0405	14.0458	4.37835	2.67623	0	18.2706	2.35153	0.128706	-2.95785	0.00048582	0.0040684	0.00543462
G3U99_RS09290	G3U99_RS09290	G3U99_09260	methyl-accepting chemotaxis protein	250.345	189.569	207.446	51.4457	49.0642	38.0505	215.787	46.1868	0.214039	-2.22405	3.68218e-14	1.8193e-12	1.4819e-12
G3U99_RS09300	gap	G3U99_09270	type I glyceraldehyde-3-phosphate dehydrogenase	384.274	460.07	301.445	2932.4	1011.61	601.674	381.93	1515.23	3.9673	1.98816	1.46395e-05	0.000184675	0.00013644
G3U99_RS09325	G3U99_RS09325	G3U99_09295	EAL and HDOD domain-containing protein	189.561	150.197	104.803	299.917	314.903	293.702	148.187	302.841	2.04364	1.03114	0.000225113	0.00211857	0.00158634
G3U99_RS09355	G3U99_RS09355	G3U99_09325	arginyltransferase	74.1762	62.7036	65.9074	169.661	144.516	162.904	67.5957	159.027	2.35262	1.23427	5.92481e-06	8.36385e-05	7.00128e-05
G3U99_RS09415	purR	G3U99_09385	HTH-type transcriptional repressor PurR	173.078	180.82	154.504	89.7563	92.7759	86.8027	169.467	89.7783	0.529768	-0.916568	0.00041215	0.00354664	0.00301904
G3U99_RS09430	elyC	G3U99_09400	envelope biogenesis factor ElyC	227.68	187.382	200.963	147.769	113.294	126.042	205.342	129.035	0.628392	-0.670262	0.00924132	0.0484378	0.0321715
G3U99_RS09475	G3U99_RS09475	G3U99_09445	inactive transglutaminase family protein	659.344	724.737	542.385	399.525	446.93	316.295	642.155	387.583	0.603566	-0.728416	0.00301227	0.0195189	0.0148011
G3U99_RS09500	aspS	G3U99_09470	aspartate--tRNA ligase	813.878	905.557	710.935	400.619	462.095	384.072	810.123	415.596	0.513003	-0.962961	1.53076e-05	0.000191474	0.000141752
G3U99_RS09515	cspD	G3U99_09485	cold shock domain-containing protein CspD	274.04	221.65	172.872	84.2833	89.2076	55.8867	222.854	76.4592	0.343091	-1.54334	6.8465e-07	1.14669e-05	9.39159e-06
G3U99_RS09540	G3U99_RS09540	G3U99_09510	transporter substrate-binding domain-containing protein	23.6952	16.7696	12.9654	2.18918	4.46038	3.56724	17.81	3.4056	0.191218	-2.38671	0.0014199	0.0103169	0.013612
G3U99_RS09600	G3U99_RS09600	G3U99_09565	alpha-galactosidase	738.671	449.862	578.04	226.58	198.041	131.988	588.858	185.536	0.315078	-1.66622	2.12182e-08	4.80164e-07	3.53187e-07
G3U99_RS09610	G3U99_RS09610	G3U99_09575	methyl-accepting chemotaxis protein	57.6926	75.8276	46.4593	21.8918	25.8702	14.2689	59.9932	20.677	0.344655	-1.53677	0.000250083	0.00232405	0.00294109
G3U99_RS09665	tolB	G3U99_09630	Tol-Pal system beta propeller repeat protein TolB	472.873	589.122	513.213	348.079	272.975	231.87	525.07	284.308	0.541468	-0.885053	0.000402934	0.00348759	0.00247191
G3U99_RS09670	pal	G3U99_09635	peptidoglycan-associated lipoprotein Pal	1232.15	1314.59	1215.5	760.739	753.804	602.863	1254.08	705.802	0.562804	-0.829295	8.8525e-05	0.000925687	0.000577419
G3U99_RS09675	ybgF	G3U99_09640	tol-pal system protein YbgF	242.103	236.232	249.584	142.297	135.595	121.286	242.64	133.059	0.548383	-0.866745	0.000295698	0.00266848	0.00171788
G3U99_RS09755	manA	G3U99_09715	mannose-6-phosphate isomerase%2C class I	202.954	255.189	190.159	98.513	116.862	92.7481	216.101	102.708	0.475277	-1.07316	6.98311e-05	0.000745997	0.00054825
G3U99_RS09760	G3U99_RS09760	G3U99_09720	ROK family protein	761.336	520.586	786.566	404.998	324.716	231.87	689.496	320.528	0.464873	-1.10509	0.000131625	0.00131825	0.00093188
G3U99_RS09800	G3U99_RS09800	G3U99_09760	TetR/AcrR family transcriptional regulator	211.196	196.86	168.55	20.7972	35.683	28.5379	192.202	28.3394	0.147446	-2.76174	1.82926e-17	1.23247e-15	1.02981e-15
G3U99_RS09805	G3U99_RS09805	G3U99_09765	acyl-CoA dehydrogenase	2144.93	2482.63	1629.32	238.62	278.328	250.896	2085.62	255.948	0.12272	-3.02656	1.6734e-35	2.83475e-33	1.9388e-33
G3U99_RS09820	G3U99_RS09820	G3U99_09780	methyl-accepting chemotaxis protein	313.188	349.974	237.699	63.4861	52.6325	73.7229	300.287	63.2805	0.210733	-2.24651	5.81084e-15	3.02214e-13	2.06697e-13
G3U99_RS09850	G3U99_RS09850	G3U99_09810	porin	51.5112	46.6632	42.1375	64.5807	90.0996	105.828	46.7706	86.8361	1.85664	0.892692	0.00799327	0.0430446	0.0370826
G3U99_RS09910	G3U99_RS09910	G3U99_09865	cyclopropane-fatty-acyl-phospholipid synthase family protein	159.685	134.157	108.045	244.093	202.501	216.412	133.962	221.002	1.64974	0.722236	0.00661361	0.0368189	0.0268224
G3U99_RS09920	G3U99_RS09920	G3U99_09875	chalcone isomerase family protein	22.6649	16.7696	17.2872	42.689	40.1434	39.2396	18.9072	40.6906	2.15212	1.10576	0.00759013	0.0412105	0.045078
G3U99_RS09965	hisG	G3U99_09920	ATP phosphoribosyltransferase	197.803	249.356	253.905	105.081	108.833	121.286	233.688	111.733	0.478129	-1.06453	3.27984e-05	0.000378171	0.000235156
G3U99_RS09970	hisD	G3U99_09925	histidinol dehydrogenase	249.314	299.665	253.905	130.256	106.157	89.1809	267.628	108.531	0.40553	-1.30212	9.11452e-07	1.50111e-05	9.3039e-06
G3U99_RS09975	hisC	G3U99_09930	histidinol-phosphate transaminase	174.108	194.673	139.378	102.891	109.725	92.7481	169.386	101.788	0.600924	-0.734746	0.00713079	0.039183	0.0332611
G3U99_RS10075	G3U99_RS10075	G3U99_10030	efflux RND transporter periplasmic adaptor subunit	566.624	615.37	485.121	221.107	154.329	168.849	555.705	181.428	0.326483	-1.61492	1.17952e-10	3.75989e-09	2.75505e-09
G3U99_RS10080	G3U99_RS10080	G3U99_10035	efflux RND transporter periplasmic adaptor subunit	859.208	868.372	681.763	345.89	347.017	335.32	803.114	342.743	0.426767	-1.22848	2.22765e-08	5.00293e-07	3.47435e-07
G3U99_RS10085	G3U99_RS10085	G3U99_10040	efflux RND transporter permease subunit	2071.78	2234	1761.13	1142.75	1057.11	1000.01	2022.3	1066.62	0.527431	-0.922947	1.02013e-05	0.000133224	9.95733e-05
G3U99_RS10105	G3U99_RS10105	G3U99_10060	cystathionine beta-lyase	313.188	263.209	278.756	132.445	154.329	183.118	285.051	156.631	0.549483	-0.863853	0.000572463	0.00470754	0.00334494
G3U99_RS10115	G3U99_RS10115	G3U99_10070	sodium-dependent transporter	725.278	565.791	518.615	45.9727	62.4453	59.4539	603.228	55.9573	0.0927631	-3.43031	1.12973e-35	1.97005e-33	1.35971e-33
G3U99_RS10195	G3U99_RS10195	G3U99_10150	hybrid sensor histidine kinase/response regulator	196.773	250.814	233.377	114.932	153.437	134.366	226.988	134.245	0.591418	-0.757749	0.00361698	0.0226452	0.014802
G3U99_RS10200	G3U99_RS10200	G3U99_10155	acyl-homoserine-lactone synthase	193.682	171.341	143.7	71.1483	98.1283	47.5631	169.574	72.2799	0.426243	-1.23025	0.000197247	0.0018985	0.00152949
G3U99_RS10205	ihfA	G3U99_10160	integration host factor subunit alpha	994.167	999.612	678.522	491.47	454.066	451.85	890.767	465.796	0.522915	-0.935351	0.000106001	0.00108922	0.000760783
G3U99_RS10235	G3U99_RS10235	G3U99_10190	DUF4105 domain-containing protein	133.929	223.108	149.102	68.9591	100.805	107.017	168.713	92.2602	0.546847	-0.870791	0.00650719	0.036363	0.0300882
G3U99_RS10240	G3U99_RS10240	G3U99_10195	DUF3015 domain-containing protein	1024.04	1125.75	709.855	394.052	429.088	407.854	953.216	410.331	0.430471	-1.21601	9.94916e-07	1.62952e-05	1.20066e-05
G3U99_RS10285	G3U99_RS10285	G3U99_10240	TetR/AcrR family transcriptional regulator	49.4508	47.3923	48.6202	26.2701	12.4891	24.9706	48.4877	21.2433	0.438116	-1.19061	0.00457457	0.0275357	0.0343786
G3U99_RS10315	G3U99_RS10315	G3U99_10270	GGDEF domain-containing protein	131.869	153.843	125.332	74.432	63.3374	66.5884	137.014	68.1193	0.497168	-1.00819	0.000325387	0.00289238	0.00201394
G3U99_RS10320	pheS	G3U99_10275	phenylalanine--tRNA ligase subunit alpha	211.196	223.108	195.561	139.013	111.509	143.878	209.955	131.467	0.626167	-0.675382	0.00729431	0.0398966	0.0306914
G3U99_RS10325	pheT	G3U99_10280	phenylalanine--tRNA ligase subunit beta	541.898	1020.03	596.408	330.566	345.233	360.291	719.444	345.363	0.480042	-1.05877	0.000243695	0.00226824	0.00170762
G3U99_RS10330	G3U99_RS10330	G3U99_10285	hypothetical protein	675.828	480.485	565.075	1081.45	1094.58	1017.85	573.796	1064.63	1.85541	0.891739	6.69793e-05	0.000718119	0.000499531
G3U99_RS10335	G3U99_RS10335	G3U99_10290	DUF3360 domain-containing protein	899.386	532.981	693.648	22.9864	33.8989	34.4833	708.672	30.4562	0.0429764	-4.54031	9.38378e-46	3.09091e-43	2.26486e-43
G3U99_RS10345	G3U99_RS10345	G3U99_10300	DUF2165 domain-containing protein	19.5743	19.686	11.8849	43.7835	45.4959	41.6177	17.0484	43.6324	2.55932	1.35576	0.00161686	0.0115637	0.0126655
G3U99_RS10355	G3U99_RS10355	G3U99_10310	queuosine precursor transporter	6.18135	2.91645	3.24135	28.4593	15.1653	21.4034	4.11305	21.676	5.27006	2.39782	0.00040195	0.00348415	0.00461881
G3U99_RS10365	G3U99_RS10365	G3U99_10320	XRE family transcriptional regulator	7.21157	10.9367	11.8849	28.4593	20.5177	30.916	10.0111	26.631	2.66016	1.41151	0.00805843	0.0432384	0.0560956
G3U99_RS10465	G3U99_RS10465	G3U99_10420	MurR/RpiR family transcriptional regulator	62.8437	57.5998	81.0336	17.5134	24.086	19.0253	67.1591	20.2082	0.300901	-1.73264	1.04214e-05	0.000135501	0.000114758
G3U99_RS10470	G3U99_RS10470	G3U99_10425	ABC transporter permease	48.4206	25.5189	33.4939	3.28377	5.35245	4.75631	35.8111	4.46418	0.124659	-3.00394	1.31994e-06	2.11511e-05	2.50561e-05
G3U99_RS10480	G3U99_RS10480	G3U99_10435	sugar ABC transporter substrate-binding protein	129.808	40.8303	71.3096	3.28377	4.46038	5.94539	80.6494	4.56318	0.0565804	-4.14355	1.25684e-11	4.57164e-10	3.64275e-10
G3U99_RS10485	iolC	G3U99_10440	5-dehydro-2-deoxygluconokinase	538.808	142.177	261.469	19.7026	29.4385	27.3488	314.151	25.4966	0.0811604	-3.62308	2.40795e-15	1.33427e-13	9.77686e-14
G3U99_RS10490	iolD	G3U99_10445	3D-(3%2C5/4)-trihydroxycyclohexane-1%2C2-dione acylhydrolase (decyclizing)	353.367	124.678	184.757	35.0268	38.3592	34.4833	220.934	35.9565	0.162748	-2.61929	8.87212e-11	2.90623e-09	2.34623e-09
G3U99_RS10495	iolE	G3U99_10450	myo-inosose-2 dehydratase	155.564	54.6834	78.8727	7.66212	16.0574	9.51263	96.3734	11.0774	0.114942	-3.12102	1.27506e-09	3.5162e-08	2.87459e-08
G3U99_RS10500	G3U99_RS10500	G3U99_10455	CoA-acylating methylmalonate-semialdehyde dehydrogenase	384.274	169.154	234.457	36.1214	53.5245	80.8573	262.628	56.8344	0.216406	-2.20819	1.35742e-08	3.14381e-07	2.31265e-07
G3U99_RS10555	G3U99_RS10555	G3U99_10510	sugar porter family MFS transporter	27.8161	10.2076	15.1263	0	3.5683	1.18908	17.7166	1.58579	0.0895087	-3.48183	0.000406819	0.00351608	0.00448659
G3U99_RS10560	iolE	G3U99_10515	myo-inosose-2 dehydratase	103.022	63.4327	70.2291	7.66212	13.3811	9.51263	78.8948	10.1853	0.1291	-2.95344	9.03006e-11	2.92564e-09	2.3455e-09
G3U99_RS10565	iolD	G3U99_10520	3D-(3%2C5/4)-trihydroxycyclohexane-1%2C2-dione acylhydrolase (decyclizing)	198.833	181.549	186.918	13.1351	27.6543	34.4833	189.1	25.0909	0.132686	-2.91391	1.34307e-16	8.56246e-15	5.16443e-15
G3U99_RS10570	G3U99_RS10570	G3U99_10525	Gfo/Idh/MocA family oxidoreductase	146.292	131.969	160.987	16.4188	30.3306	40.4287	146.416	29.0594	0.198471	-2.333	7.25689e-11	2.40369e-09	1.97423e-09
G3U99_RS10575	iolC	G3U99_10530	5-dehydro-2-deoxygluconokinase	177.199	126.865	204.205	15.3242	36.5751	36.8614	169.423	29.5869	0.174633	-2.5176	3.90442e-11	1.33811e-09	1.09271e-09
G3U99_RS10580	G3U99_RS10580	G3U99_10535	5-deoxy-glucuronate isomerase	108.174	101.347	179.354	29.5539	36.5751	33.2942	129.625	33.1411	0.255669	-1.96765	4.41466e-08	9.44929e-07	7.70535e-07
G3U99_RS10585	G3U99_RS10585	G3U99_10540	class II fructose-bisphosphate aldolase	44.2997	34.2683	37.8157	7.66212	5.35245	15.458	38.7945	9.49086	0.244644	-2.03124	8.6788e-05	0.000910736	0.00106667
G3U99_RS10600	iolB	G3U99_10555	5-deoxy-glucuronate isomerase	262.707	132.698	168.55	51.4457	45.4959	47.5631	187.985	48.1682	0.256234	-1.96447	8.19675e-09	1.99174e-07	1.20626e-07
G3U99_RS10605	iolG	G3U99_10560	inositol 2-dehydrogenase	427.543	247.898	331.698	112.743	146.3	159.337	335.713	139.46	0.415414	-1.26738	1.57332e-05	0.00019556	0.000145741
G3U99_RS10700	G3U99_RS10700	G3U99_10655	sodium/solute symporter	29.8765	45.934	21.609	3.28377	9.81283	11.8908	32.4732	8.32913	0.256493	-1.96301	0.000819674	0.00643186	0.0075621
G3U99_RS10705	G3U99_RS10705	G3U99_10660	ester cyclase	33.9974	74.3694	35.6548	13.1351	3.5683	8.32355	48.0072	8.3423	0.173772	-2.52473	9.48006e-06	0.000126025	0.00013689
G3U99_RS10710	G3U99_RS10710	G3U99_10665	ester cyclase	29.8765	44.4758	23.7699	1.09459	4.46038	0	32.7074	1.85166	0.0566127	-4.14273	6.31839e-07	1.08271e-05	1.4561e-05
G3U99_RS10800	G3U99_RS10800	G3U99_10755	hypothetical protein	1423.77	872.747	1170.13	1786.37	1613.76	2656.4	1155.55	2018.84	1.74709	0.804953	0.00458562	0.0275384	0.0209192
G3U99_RS10825	G3U99_RS10825	G3U99_10780	LysE family translocator	35.0276	39.372	27.0112	12.0405	16.0574	14.2689	33.8036	14.1223	0.417773	-1.25921	0.00715109	0.0392582	0.0508876
G3U99_RS10970	G3U99_RS10970	G3U99_10925	DUF6531 domain-containing protein	127.748	147.281	171.791	245.188	206.069	281.812	148.94	244.356	1.64064	0.714256	0.00663038	0.0368431	0.0266734
G3U99_RS10975	G3U99_RS10975	G3U99_10930	RHS repeat protein	145.262	73.6403	165.309	356.836	274.759	302.026	128.07	311.207	2.42997	1.28094	8.43533e-05	0.000886757	0.000655581
G3U99_RS10980	G3U99_RS10980	G3U99_10940	RHS repeat protein	73.146	26.9771	59.4247	190.458	168.602	178.362	53.1826	179.141	3.36841	1.75207	1.25974e-06	2.03515e-05	1.61836e-05
G3U99_RS10985	G3U99_RS10985	G3U99_10945	hypothetical protein	93.7505	59.7872	71.3096	334.944	312.226	363.858	74.9491	337.01	4.49651	2.16881	1.19947e-15	6.83815e-14	4.99835e-14
G3U99_RS10990	G3U99_RS10990	G3U99_10950	RHS repeat protein	28.8463	23.3316	34.5743	152.148	129.351	135.555	28.9174	139.018	4.80741	2.26526	1.26647e-12	5.07356e-11	4.06749e-11
G3U99_RS10995	G3U99_RS10995	G3U99_10955	LysM domain-containing protein	46.3601	31.3518	58.3442	148.864	139.164	168.849	45.352	152.292	3.358	1.7476	5.19314e-08	1.08799e-06	9.22678e-07
G3U99_RS11020	G3U99_RS11020	G3U99_10980	hypothetical protein	11.3325	11.6658	17.2872	41.5944	39.2513	39.2396	13.4285	40.0284	2.98086	1.57573	0.000411308	0.00354454	0.00388716
G3U99_RS11025	G3U99_RS11025	G3U99_10985	hypothetical protein	3.09067	6.56201	15.1263	29.5539	24.086	35.6724	8.25965	29.7708	3.60436	1.84974	0.00171931	0.0121682	0.0142485
G3U99_RS11030	G3U99_RS11030	G3U99_10990	RHS repeat domain-containing protein	72.1157	25.5189	86.4359	165.283	140.948	141.5	61.3568	149.244	2.43239	1.28237	0.00142334	0.0103292	0.00721152
G3U99_RS11035	G3U99_RS11035	G3U99_11000	LysM peptidoglycan-binding domain-containing protein	299.795	273.417	252.825	895.373	806.436	790.737	275.346	830.849	3.01748	1.59334	8.83939e-14	4.1927e-12	2.87961e-12
G3U99_RS11070	G3U99_RS11070	G3U99_11030	bifunctional diguanylate cyclase/phosphodiesterase	63.8739	55.4125	42.1375	30.6485	15.1653	13.0799	53.808	19.6312	0.364838	-1.45467	0.00115422	0.00866251	0.0114616
G3U99_RS11095	G3U99_RS11095	G3U99_11055	hypothetical protein	2.06045	2.91645	4.32179	13.1351	23.194	23.7816	3.09956	20.0369	6.46442	2.69252	0.000219267	0.00207658	0.00274592
G3U99_RS11185	G3U99_RS11185	G3U99_11145	HlyD family secretion protein	9.27202	13.124	10.8045	35.0268	23.194	32.1051	11.0668	30.1086	2.72062	1.44393	0.00449047	0.0271673	0.0339385
G3U99_RS11320	G3U99_RS11320	G3U99_11280	winged helix-turn-helix domain-containing protein	168.957	123.949	148.021	281.309	277.436	224.736	146.976	261.16	1.77689	0.829357	0.00120315	0.00896162	0.00641112
G3U99_RS11385	G3U99_RS11385	G3U99_11345	Bcr/CflA family multidrug efflux MFS transporter	464.631	281.437	382.479	28.4593	46.3879	40.4287	376.182	38.4253	0.102145	-3.2913	1.34409e-24	1.3507e-22	9.238e-23
G3U99_RS11390	G3U99_RS11390	G3U99_11350	DUF2913 family protein	310.098	301.123	294.962	41.5944	33.8989	39.2396	302.061	38.2443	0.126611	-2.98152	1.24043e-27	1.44206e-25	1.05666e-25
G3U99_RS11400	G3U99_RS11400	G3U99_11360	MATE family efflux transporter	104.053	72.1821	97.2404	43.7835	43.7117	42.8068	91.1584	43.434	0.476468	-1.06955	0.00111245	0.00838085	0.00536869
G3U99_RS11420	nhaA	G3U99_11380	Na+/H+ antiporter NhaA	288.463	235.503	180.435	401.714	452.282	342.455	234.8	398.817	1.69854	0.764292	0.00404103	0.024854	0.0161353
G3U99_RS11460	G3U99_RS11460	G3U99_11415	ACT domain-containing protein	2145.96	1245.32	1788.14	4575.38	3791.32	2394.8	1726.47	3587.17	2.07774	1.05502	0.000536715	0.0044489	0.00315424
G3U99_RS11480	yfaE	G3U99_11435	class I ribonucleotide reductase maintenance protein YfaE	75.2064	89.6808	72.39	51.4457	22.3019	38.0505	79.0924	37.266	0.471171	-1.08568	0.00403939	0.024854	0.0207494
G3U99_RS11485	nrdB	G3U99_11440	class Ia ribonucleoside-diphosphate reductase subunit beta	1012.71	1470.62	1100.98	672.077	664.596	548.165	1194.77	628.28	0.525859	-0.927253	0.000116361	0.00117731	0.000882242
G3U99_RS11490	nrdA	G3U99_11445	class 1a ribonucleoside-diphosphate reductase subunit alpha	1913.13	3181.11	2013.96	962.143	1042.84	1004.77	2369.4	1003.25	0.42342	-1.23984	1.5924e-06	2.4977e-05	1.84976e-05
G3U99_RS11555	G3U99_RS11555	G3U99_11505	SulA-like leucine-rich domain-containing protein	389.425	85.3061	118.849	77.7158	79.3947	89.1809	197.86	82.0971	0.414925	-1.26908	0.00852622	0.0452569	0.0297177
G3U99_RS11560	G3U99_RS11560	G3U99_11510	DMT family transporter	54.6019	41.5594	44.2984	16.4188	11.597	9.51263	46.8199	12.5095	0.267183	-1.9041	2.94612e-05	0.000341831	0.000434217
G3U99_RS11565	G3U99_RS11565	G3U99_11515	MBL fold metallo-hydrolase	71.0855	64.1618	64.8269	32.8377	24.086	23.7816	66.6914	26.9018	0.403377	-1.3098	0.000294993	0.00266618	0.00220663
G3U99_RS11620	G3U99_RS11620	G3U99_11570	sensor histidine kinase	371.911	236.232	380.318	90.8508	96.3442	85.6137	329.487	90.9362	0.275993	-1.85729	9.20826e-11	2.96716e-09	2.07446e-09
G3U99_RS11625	G3U99_RS11625	G3U99_11575	response regulator	174.108	118.845	163.148	29.5539	33.8989	43.9959	152.034	35.8162	0.235581	-2.08571	2.2935e-10	7.04568e-09	4.70834e-09
G3U99_RS11630	G3U99_RS11630	G3U99_11580	transporter substrate-binding domain-containing protein	67.9948	59.7872	68.0682	9.8513	10.7049	11.8908	65.2834	10.8157	0.165672	-2.59359	1.44367e-09	3.94447e-08	4.39561e-08
G3U99_RS11670	cobA	G3U99_11620	uroporphyrinogen-III C-methyltransferase	11.3325	11.6658	11.8849	77.7158	22.3019	15.458	11.6277	38.4919	3.31035	1.72699	0.00585522	0.0333163	0.039093
G3U99_RS11805	G3U99_RS11805	G3U99_11755	non-ribosomal peptide synthetase	29.8765	32.81	22.6894	73.3374	117.754	147.446	28.4587	112.846	3.96525	1.98741	1.61753e-07	3.07383e-06	2.58102e-06
G3U99_RS11810	G3U99_RS11810	G3U99_11760	non-ribosomal peptide synthetase	10.3022	13.8531	14.0458	56.9186	86.5313	80.8573	12.7337	74.7691	5.87173	2.55379	8.9299e-10	2.50926e-08	2.11047e-08
G3U99_RS11815	G3U99_RS11815	G3U99_11765	TonB-dependent siderophore receptor	9.27202	8.02023	18.3676	43.7835	53.5245	48.7522	11.8866	48.6868	4.09593	2.03419	1.11243e-05	0.000143695	0.000168408
G3U99_RS11830	G3U99_RS11830	G3U99_11780	NPP1 family protein	82.418	21.1442	117.769	342.606	381.808	862.082	73.777	528.832	7.16798	2.84157	1.61902e-08	3.70625e-07	2.55458e-07
G3U99_RS11835	G3U99_RS11835	G3U99_11785	DUF2127 domain-containing protein	14.4231	16.7696	11.8849	44.8781	42.8196	32.1051	14.3592	39.9343	2.78109	1.47565	0.0010612	0.00802534	0.0106396
G3U99_RS11910	G3U99_RS11910	G3U99_11855	sigma-54 dependent transcriptional regulator	1181.67	981.384	1048.03	2461.73	2319.4	1944.14	1070.36	2241.76	2.09439	1.06653	5.61233e-07	9.72968e-06	6.072e-06
G3U99_RS11915	G3U99_RS11915	G3U99_11860	response regulator	445.057	407.573	368.433	1013.59	1063.35	665.884	407.021	914.276	2.24626	1.16753	5.32806e-06	7.61206e-05	5.29553e-05
G3U99_RS12035	G3U99_RS12035	G3U99_11980	substrate-binding domain-containing protein	208.105	376.951	233.377	154.337	117.754	87.9918	272.811	120.028	0.439966	-1.18454	0.000328271	0.0029093	0.00187694
G3U99_RS12085	G3U99_RS12085	G3U99_12030	SDR family oxidoreductase	351.307	465.173	393.283	764.023	847.472	1017.85	403.254	876.449	2.17344	1.11998	2.11255e-06	3.27031e-05	2.40298e-05
G3U99_RS12095	G3U99_RS12095	G3U99_12040	efflux RND transporter periplasmic adaptor subunit	294.644	276.333	247.423	99.6076	173.063	174.795	272.8	149.155	0.546755	-0.871033	0.00263789	0.0175337	0.0125811
G3U99_RS12100	G3U99_RS12100	G3U99_12045	efflux RND transporter permease subunit	984.895	1096.58	892.45	598.74	680.654	662.317	991.31	647.237	0.652911	-0.615042	0.00341326	0.0215979	0.0141122
G3U99_RS12150	G3U99_RS12150	G3U99_12095	M23 family metallopeptidase	36.0579	24.7898	17.2872	50.3511	56.2008	67.7775	26.0449	58.1098	2.23113	1.15778	0.00403396	0.024854	0.0211418
G3U99_RS12175	G3U99_RS12175	G3U99_12120	methyl-accepting chemotaxis protein	733.52	819.522	430.018	35.0268	24.9781	15.458	661.02	25.1543	0.0380538	-4.71582	3.77892e-38	7.46841e-36	5.15462e-36
G3U99_RS12180	G3U99_RS12180	G3U99_12125	formate dehydrogenase accessory sulfurtransferase FdhD	53.5717	79.4732	51.8615	33.9322	23.194	11.8908	61.6355	23.0057	0.373254	-1.42177	0.00133632	0.0098545	0.00685832
G3U99_RS12185	G3U99_RS12185	G3U99_12130	DUF3305 domain-containing protein	73.146	67.0783	59.4247	37.216	30.3306	24.9706	66.5496	30.8391	0.4634	-1.10967	0.00198987	0.0137826	0.00965003
G3U99_RS12195	G3U99_RS12195	G3U99_12140	4Fe-4S binding protein	471.843	767.026	606.132	230.958	174.847	129.61	615	178.472	0.290198	-1.78489	2.32772e-09	6.16119e-08	4.55527e-08
G3U99_RS12200	G3U99_RS12200	G3U99_12145	molecular chaperone TorD family protein	265.798	355.807	370.594	103.986	66.0136	41.6177	330.733	70.5391	0.213281	-2.22917	7.16969e-11	2.38815e-09	1.48046e-09
G3U99_RS12205	G3U99_RS12205	G3U99_12150	twin-arginine translocation signal domain-containing protein	86.5389	112.283	158.826	31.7431	25.8702	9.51263	119.216	22.3753	0.187687	-2.4136	2.784e-08	6.13618e-07	5.07111e-07
G3U99_RS12210	G3U99_RS12210	G3U99_12155	formate dehydrogenase subunit alpha	8850.66	8486.86	16343.9	2623.73	1769.88	1200.97	11227.2	1864.86	0.166103	-2.58985	7.73193e-14	3.75759e-12	2.56997e-12
G3U99_RS12215	fdh3B	G3U99_12160	formate dehydrogenase FDH3 subunit beta	1307.36	791.815	1973.98	387.484	259.594	184.307	1357.72	277.128	0.204114	-2.29256	4.40439e-10	1.29918e-08	9.56734e-09
G3U99_RS12220	G3U99_RS12220	G3U99_12165	formate dehydrogenase subunit gamma	784.001	492.15	1323.55	301.012	250.673	141.5	866.567	231.062	0.26664	-1.90703	6.72127e-07	1.13164e-05	8.34294e-06
G3U99_RS12225	G3U99_RS12225	G3U99_12170	hypothetical protein	705.704	382.784	1003.74	224.391	214.098	121.286	697.408	186.592	0.26755	-1.90212	2.87685e-07	5.20026e-06	3.86946e-06
G3U99_RS12235	cobB	G3U99_12180	Sir2 family NAD+-dependent deacetylase	638.739	519.857	379.237	259.417	154.329	216.412	512.611	210.053	0.409771	-1.28711	1.47101e-05	0.000185172	0.000129114
G3U99_RS12290	uspE	G3U99_12235	universal stress protein UspE	1948.16	1356.15	1762.21	2343.51	2934.04	2563.65	1688.84	2613.73	1.54765	0.630082	0.0064892	0.0363309	0.0261573
G3U99_RS12330	ccoO	G3U99_12275	cytochrome-c oxidase%2C cbb3-type subunit II	1059.07	1062.32	1212.26	699.442	743.991	739.607	1111.22	727.68	0.65485	-0.610764	0.0023345	0.0157287	0.0102626
G3U99_RS12335	ccoN	G3U99_12280	cytochrome-c oxidase%2C cbb3-type subunit I	1858.53	1784.87	1804.35	885.522	1272.99	1020.23	1815.91	1059.58	0.583498	-0.777201	0.000496202	0.00414948	0.00298884
G3U99_RS12395	sctD	G3U99_12340	type III secretion system inner membrane ring subunit SctD	441.966	441.113	343.583	685.212	483.505	1133.19	408.887	767.303	1.87656	0.908093	0.00497108	0.0292686	0.0192532
G3U99_RS12400	G3U99_RS12400	G3U99_12345	EscE/YscE/SsaE family type III secretion system needle protein co-chaperone	161.745	164.05	102.643	291.161	299.737	582.648	142.813	391.182	2.73913	1.45372	2.3195e-05	0.000277264	0.000205148
G3U99_RS12405	G3U99_RS12405	G3U99_12350	hypothetical protein	673.767	494.338	533.742	787.009	1153.45	2707.53	567.282	1549.33	2.73115	1.44951	0.000239567	0.00223333	0.00168
G3U99_RS12460	G3U99_RS12460	G3U99_12405	gamma-glutamyl-gamma-aminobutyrate hydrolase family protein	87.5691	88.2225	64.8269	213.445	270.299	243.761	80.2062	242.502	3.02348	1.59621	4.30341e-09	1.09038e-07	7.558e-08
G3U99_RS12480	G3U99_RS12480	G3U99_12425	type III polyketide synthase	12.3627	6.56201	17.2872	28.4593	26.7623	39.2396	12.0706	31.4871	2.60857	1.38326	0.00712388	0.039183	0.0508532
G3U99_RS12495	G3U99_RS12495	G3U99_12440	AraC family transcriptional regulator	494.508	559.958	327.376	883.333	697.603	780.035	460.614	786.991	1.70857	0.772788	0.00375285	0.0233725	0.0176019
G3U99_RS12505	G3U99_RS12505	G3U99_12450	EscG/YscG/SsaH family type III secretion system needle protein co-chaperone	237.982	199.777	281.997	455.349	296.169	630.212	239.919	460.577	1.91972	0.940896	0.00271697	0.0179473	0.0129132
G3U99_RS12510	sctI	G3U99_12455	type III secretion system inner rod subunit SctI	315.249	170.612	287.399	404.998	345.233	809.762	257.753	519.998	2.01742	1.01251	0.00568884	0.0325524	0.0238276
G3U99_RS12515	sctJ	G3U99_12460	type III secretion inner membrane ring lipoprotein SctJ	658.314	489.234	622.338	954.481	814.465	1780.05	589.962	1183	2.00521	1.00375	0.0016595	0.0118402	0.00844343
G3U99_RS12520	G3U99_RS12520	G3U99_12465	type III secretion system domain-containing protein	361.609	327.371	346.824	484.903	528.109	934.616	345.268	649.209	1.8803	0.910966	0.00200507	0.0138717	0.00897821
G3U99_RS12525	G3U99_RS12525	G3U99_12470	type III secretion protein	417.241	403.199	373.835	516.646	572.713	878.729	398.092	656.029	1.64793	0.720659	0.00702473	0.0387078	0.0281274
G3U99_RS12535	sicP	G3U99_12480	chaperone SicP	232.831	207.797	154.504	334.944	332.744	678.964	198.377	448.884	2.26278	1.1781	0.000469339	0.00396397	0.00299416
G3U99_RS12540	G3U99_RS12540	G3U99_12485	type III secretion system effector BopA family protein	2308.73	2250.77	1613.11	2995.89	3759.21	9096.45	2057.54	5283.85	2.56805	1.36067	0.000352756	0.00310738	0.0022007
G3U99_RS12555	G3U99_RS12555	G3U99_12500	EscN/YscN/HrcN family type III secretion system ATPase	355.428	260.293	272.273	415.944	400.542	977.423	295.998	597.969	2.02018	1.01448	0.00483276	0.0286608	0.0218024
G3U99_RS12565	G3U99_RS12565	G3U99_12510	hypothetical protein	120.536	118.845	76.7118	181.702	190.904	350.778	105.364	241.128	2.28851	1.19441	0.000507954	0.00423581	0.00301581
G3U99_RS12570	G3U99_RS12570	G3U99_12515	hypothetical protein	188.531	235.503	124.252	242.999	385.377	733.661	182.762	454.012	2.48417	1.31277	0.000941882	0.00724309	0.00466879
G3U99_RS12575	G3U99_RS12575	G3U99_12520	hypothetical protein	253.435	129.782	387.881	412.66	401.434	1324.63	257.033	712.909	2.77361	1.47177	0.00202417	0.0139875	0.0100892
G3U99_RS12585	G3U99_RS12585	G3U99_12530	hypothetical protein	24.7254	13.124	31.333	38.3106	28.5464	206.9	23.0608	91.2522	3.95703	1.98442	0.00209704	0.0144239	0.0118103
G3U99_RS12605	G3U99_RS12605	G3U99_12550	D-arabinono-1%2C4-lactone oxidase	2.06045	2.18734	6.48269	22.9864	12.4891	24.9706	3.57683	20.1487	5.63312	2.49393	0.000618163	0.00504833	0.00673337
G3U99_RS12615	G3U99_RS12615	G3U99_12560	methyl-accepting chemotaxis protein	15.4534	10.9367	7.56314	2.18918	0.892076	1.18908	11.3177	1.42344	0.125771	-2.99113	0.00328482	0.0209474	0.0646918
G3U99_RS12620	alr	G3U99_12565	alanine racemase	11.3325	10.9367	6.48269	1.09459	0.892076	1.18908	9.58395	1.05858	0.110454	-3.17849	0.00489342	0.0289263	0.0873451
G3U99_RS12625	G3U99_RS12625	G3U99_12570	hypothetical protein	413.12	327.371	436.501	285.688	186.444	185.496	392.331	219.209	0.558736	-0.839762	0.00225753	0.0153321	0.011662
G3U99_RS12640	G3U99_RS12640	G3U99_12585	helix-turn-helix transcriptional regulator	158.655	192.486	185.837	359.025	272.975	302.026	178.992	311.342	1.73941	0.798602	0.00118084	0.00882872	0.00668083
G3U99_RS12660	G3U99_RS12660	G3U99_12605	hypothetical protein	26.7858	15.3113	20.5285	89.7563	102.589	95.1263	20.8752	95.8237	4.59031	2.19859	1.08455e-09	3.00481e-08	2.53925e-08
G3U99_RS12665	G3U99_RS12665	G3U99_12610	hypothetical protein	42.2392	31.3518	32.4135	132.445	134.703	98.6935	35.3348	121.947	3.4512	1.7871	3.56593e-08	7.77294e-07	5.2135e-07
G3U99_RS12750	G3U99_RS12750	G3U99_12695	hypothetical protein	36.0579	29.1645	21.609	157.621	122.214	146.257	28.9438	142.031	4.90712	2.29488	3.87433e-12	1.47249e-10	9.84007e-11
G3U99_RS12765	G3U99_RS12765	G3U99_12710	hypothetical protein	45.3299	42.2885	49.7006	15.3242	7.1366	10.7017	45.773	11.0542	0.2415	-2.0499	1.30412e-05	0.000165217	0.000218534
G3U99_RS12770	G3U99_RS12770	G3U99_12715	hypothetical protein	29.8765	35.7265	50.7811	9.8513	12.4891	8.32355	38.7947	10.2213	0.263472	-1.92428	0.000137557	0.00137072	0.00181191
G3U99_RS12815	G3U99_RS12815	G3U99_12760	transporter substrate-binding domain-containing protein	18.544	34.9974	25.9308	110.553	53.5245	47.5631	26.4907	70.547	2.66308	1.4131	0.00180911	0.0126787	0.0106396
G3U99_RS12820	G3U99_RS12820	G3U99_12765	hypothetical protein	16.4836	77.2859	55.1029	431.268	181.091	127.231	49.6241	246.53	4.96795	2.31265	9.79494e-06	0.00012963	0.000103242
G3U99_RS12825	G3U99_RS12825	G3U99_12770	hypothetical protein	45.3299	39.372	72.39	602.024	128.459	212.845	52.364	314.443	6.00494	2.58615	1.31876e-07	2.54688e-06	1.88622e-06
G3U99_RS12890	G3U99_RS12890	G3U99_12835	cell division protein ZapC	264.768	192.486	218.251	78.8104	77.6106	51.1304	225.168	69.1838	0.307254	-1.7025	9.78899e-09	2.34975e-07	1.87621e-07
G3U99_RS12900	G3U99_RS12900	G3U99_12845	NAD-glutamate dehydrogenase	9769.62	11826.2	10280.5	4833.7	6330.17	6025.06	10625.4	5729.64	0.539239	-0.891003	3.4014e-05	0.000390831	0.000286936
G3U99_RS12940	G3U99_RS12940	G3U99_12885	paraquat-inducible protein A	52.5415	49.5796	65.9074	28.4593	16.9494	23.7816	56.0095	23.0634	0.411777	-1.28006	0.00126769	0.00939519	0.0123888
G3U99_RS12945	G3U99_RS12945	G3U99_12890	MlaD family protein	277.13	248.627	297.123	133.54	115.97	110.584	274.294	120.031	0.437601	-1.19231	1.36562e-06	2.18242e-05	1.52789e-05
G3U99_RS12985	G3U99_RS12985	G3U99_12930	NAD(P)-dependent oxidoreductase	224.589	211.442	175.033	141.202	125.783	91.559	203.688	119.515	0.586753	-0.769175	0.00592489	0.0335517	0.0256261
G3U99_RS12990	G3U99_RS12990	G3U99_12935	amino acid ABC transporter substrate-binding protein	1269.24	1002.53	568.316	93.04	107.941	135.555	946.694	112.179	0.118495	-3.0771	4.67017e-21	4.24019e-19	2.59629e-19
G3U99_RS12995	G3U99_RS12995	G3U99_12940	amino acid ABC transporter permease	273.01	226.754	116.688	22.9864	23.194	13.0799	205.484	19.7534	0.0961311	-3.37885	2.32249e-16	1.39091e-14	1.1151e-14
G3U99_RS13000	G3U99_RS13000	G3U99_12945	amino acid ABC transporter permease	182.35	169.154	98.3208	41.5944	34.7909	32.1051	149.942	36.1635	0.241184	-2.05179	5.15612e-09	1.27911e-07	1.02977e-07
G3U99_RS13005	G3U99_RS13005	G3U99_12950	amino acid ABC transporter ATP-binding protein	165.866	180.091	121.01	48.1619	54.4166	65.3993	155.656	55.9926	0.359721	-1.47505	1.5185e-06	2.40727e-05	1.92477e-05
G3U99_RS13025	G3U99_RS13025	G3U99_12970	methyl-accepting chemotaxis protein	345.125	383.513	337.1	203.593	183.768	187.874	355.246	191.745	0.539753	-0.889628	7.97441e-05	0.000841286	0.000581599
G3U99_RS13090	acnD	G3U99_13035	Fe/S-dependent 2-methylisocitrate dehydratase AcnD	3556.34	3283.92	2963.67	1981.21	1763.63	2236.66	3267.98	1993.83	0.610112	-0.712853	0.00067878	0.00545324	0.00410279
G3U99_RS13100	prpB	G3U99_13045	methylisocitrate lyase	1379.47	1383.85	1204.7	739.942	533.461	676.586	1322.68	649.996	0.491425	-1.02496	5.31959e-06	7.61206e-05	5.29553e-05
G3U99_RS13130	G3U99_RS13130	G3U99_13075	type VI secretion system ImpA family N-terminal domain-containing protein	2431.33	2184.42	2375.91	5833.06	5257.89	5945.39	2330.55	5678.78	2.43667	1.28491	2.47382e-11	8.62781e-10	5.321e-10
G3U99_RS13135	tssD (hcp)	G3U99_13080	type VI secretion system tube protein Hcp	11586.9	7472.67	12830.3	23569.8	30059.4	32499.9	10630	28709.7	2.70082	1.4334	8.15589e-08	1.65604e-06	1.21487e-06
G3U99_RS13140	tssB	G3U99_13085	type VI secretion system contractile sheath small subunit	5343.78	4095.42	5716.65	9630.19	13246.4	14047.8	5051.95	12308.1	2.43631	1.2847	1.74936e-07	3.31371e-06	2.4359e-06
G3U99_RS13145	tssCa	G3U99_13090	type VI secretion system contractile sheath large subunit	7707.11	7306.43	7103.95	12062.4	18769.3	18541.3	7372.5	16457.6	2.2323	1.15853	1.41467e-06	2.25473e-05	1.64368e-05
G3U99_RS13150	tssCb	G3U99_13095	type VI secretion system contractile sheath large subunit	417.241	287.999	338.18	699.442	729.718	787.17	347.807	738.777	2.1241	1.08685	3.56095e-06	5.27822e-05	3.89682e-05
G3U99_RS13155	tssE	G3U99_13100	type VI secretion system baseplate subunit TssE	107.143	77.2859	103.723	183.891	157.005	184.307	96.0508	175.068	1.82266	0.866045	0.00150514	0.0108169	0.00757752
G3U99_RS13160	tssF	G3U99_13105	type VI secretion system baseplate subunit TssF	792.243	605.892	735.785	1430.63	1444.27	1582.66	711.307	1485.85	2.08891	1.06275	6.67931e-07	1.12987e-05	8.32656e-06
G3U99_RS13165	tssG	G3U99_13110	type VI secretion system baseplate subunit TssG	354.397	277.792	337.1	723.523	653.891	689.666	323.096	689.027	2.13257	1.0926	6.73756e-07	1.13164e-05	7.8736e-06
G3U99_RS13170	tssH (clpV)	G3U99_13115	type VI secretion system ATPase TssH	4824.54	4449.77	6400.58	8940.6	10218.7	14651.8	5224.96	11270.4	2.15703	1.10904	3.28483e-05	0.000378171	0.000261182
G3U99_RS13175	G3U99_RS13175	G3U99_13120	MFS transporter	541.898	396.637	652.591	1070.51	826.954	1191.46	530.375	1029.64	1.94134	0.957054	0.000367584	0.00322375	0.00205935
G3U99_RS13180	G3U99_RS13180	G3U99_13125	ABC transporter substrate-binding protein	295.675	161.134	296.043	550.578	457.635	544.598	250.95	517.604	2.06257	1.04445	0.000305594	0.0027411	0.00205935
G3U99_RS13185	G3U99_RS13185	G3U99_13130	transporter substrate-binding domain-containing protein	223.559	118.116	204.205	417.038	250.673	351.967	181.96	339.893	1.86796	0.90146	0.00476576	0.0283982	0.0215898
G3U99_RS13190	tagH	G3U99_13135	type VI secretion system-associated FHA domain protein	520.264	268.313	500.248	874.576	722.581	847.813	429.608	814.99	1.89705	0.923761	0.00149014	0.0107351	0.00766831
G3U99_RS13195	tssJ	G3U99_13140	type VI secretion system lipoprotein TssJ	195.743	121.762	204.205	314.147	319.363	353.156	173.903	328.889	1.89122	0.919316	0.00080491	0.00632932	0.00450204
G3U99_RS13200	tssK	G3U99_13145	type VI secretion system baseplate subunit TssK	504.81	378.409	508.891	665.51	825.17	810.952	464.037	767.21	1.65334	0.725383	0.00203771	0.0140647	0.00911308
G3U99_RS13205	tssL (icmH)	G3U99_13150	type IVB secretion system protein IcmH/DotU	392.516	277.062	457.03	689.591	657.46	738.418	375.536	695.156	1.8511	0.888386	0.000467818	0.00395704	0.00298884
G3U99_RS13225	G3U99_RS13225	G3U99_13170	tripartite tricarboxylate transporter substrate binding protein	55.6321	7.29112	7.56314	3.28377	0.892076	0	23.4955	1.39195	0.0592432	-4.07721	0.00026482	0.00244566	0.0030736
G3U99_RS13330	G3U99_RS13330	G3U99_13275	MFS transporter	396.637	98.4301	366.272	536.348	795.731	1082.06	287.113	804.714	2.80278	1.48686	0.000719022	0.00573766	0.00369066
G3U99_RS13335	G3U99_RS13335	G3U99_13280	DUF1415 domain-containing protein	30.9067	25.5189	49.7006	43.7835	79.3947	118.908	35.3754	80.6954	2.28111	1.18974	0.00662683	0.0368431	0.0241324
G3U99_RS13340	G3U99_RS13340	G3U99_13285	sensor domain-containing diguanylate cyclase	106.113	108.638	64.8269	61.297	41.0355	35.6724	93.1926	46.0016	0.493619	-1.01853	0.00524075	0.0304699	0.0249711
G3U99_RS13365	G3U99_RS13365	G3U99_13310	succinylglutamate desuccinylase	468.752	691.927	476.478	308.674	310.442	363.858	545.719	327.658	0.600415	-0.735967	0.00365756	0.0228752	0.0163165
G3U99_RS13405	G3U99_RS13405	G3U99_13350	L-cystine transporter	198.833	322.997	135.056	72.2428	117.754	96.3154	218.962	95.4374	0.435863	-1.19805	0.000980339	0.00749025	0.00642913
G3U99_RS13430	G3U99_RS13430	G3U99_13375	HD-GYP domain-containing protein	224.589	134.886	171.791	31.7431	35.683	32.1051	177.089	33.1771	0.187347	-2.41621	3.01773e-13	1.2872e-11	8.66419e-12
G3U99_RS13440	G3U99_RS13440	G3U99_13385	hypothetical protein	70.0553	48.1214	70.2291	141.202	148.085	139.122	62.8019	142.803	2.27386	1.18514	4.65896e-05	0.000518254	0.000421702
G3U99_RS13445	G3U99_RS13445	G3U99_13390	hypothetical protein	80.3575	61.9745	95.0795	355.741	231.048	263.975	79.1372	283.588	3.5835	1.84137	5.38898e-10	1.5586e-08	1.07122e-08
G3U99_RS13460	G3U99_RS13460	G3U99_13405	RHS repeat protein	60.7833	41.5594	70.2291	242.999	218.559	239.005	57.5239	233.521	4.05954	2.02132	3.21232e-12	1.22876e-10	7.50814e-11
G3U99_RS13465	G3U99_RS13465	G3U99_13410	hypothetical protein	45.3299	26.9771	54.0224	200.31	200.717	196.198	42.1098	199.075	4.72752	2.24108	1.64863e-12	6.51649e-11	5.50683e-11
G3U99_RS13470	G3U99_RS13470	G3U99_13415	hypothetical protein	57.6926	23.3316	61.5856	193.742	123.106	179.551	47.5366	165.466	3.48082	1.79943	3.27619e-06	4.94309e-05	3.0352e-05
G3U99_RS13475	G3U99_RS13475	G3U99_13425	RHS repeat domain-containing protein	62.8437	18.2278	83.1945	169.661	144.516	147.446	54.7553	153.874	2.81022	1.49068	0.000730327	0.00580443	0.00485853
G3U99_RS13480	G3U99_RS13480	G3U99_13430	hypothetical protein	8.2418	6.56201	6.48269	19.7026	25.8702	23.7816	7.0955	23.1181	3.25814	1.70405	0.00270249	0.0178829	0.0223301
G3U99_RS13485	G3U99_RS13485	G3U99_13435	hypothetical protein	20.6045	11.6658	20.5285	42.689	42.8196	36.8614	17.5996	40.79	2.31767	1.21267	0.00499047	0.0293266	0.0382997
G3U99_RS13520	G3U99_RS13520	G3U99_13470	ASCH domain-containing protein	11.3325	18.9569	16.2067	52.5403	85.6393	77.2901	15.4987	71.8232	4.63414	2.2123	1.28601e-07	2.49175e-06	1.99114e-06
G3U99_RS13570	G3U99_RS13570	G3U99_13520	FAD-binding and (Fe-S)-binding domain-containing protein	405.909	483.401	392.203	232.053	192.688	214.034	427.171	212.925	0.498454	-1.00447	1.5676e-05	0.000195258	0.000123681
G3U99_RS13580	G3U99_RS13580	G3U99_13530	DUF2786 domain-containing protein	45.3299	32.0809	51.8615	12.0405	16.0574	14.2689	43.0908	14.1223	0.327733	-1.60941	0.00046738	0.00395704	0.00526191
G3U99_RS13585	G3U99_RS13585	G3U99_13535	OmpA family protein	21.6347	42.2885	20.5285	3.28377	4.46038	8.32355	28.1506	5.3559	0.190259	-2.39396	0.000177483	0.00172225	0.0018837
G3U99_RS13620	G3U99_RS13620	G3U99_13570	M20/M25/M40 family metallo-hydrolase	158.655	87.4934	191.239	342.606	229.263	253.274	145.796	275.048	1.88653	0.915733	0.00575526	0.0328105	0.0250285
G3U99_RS13635	G3U99_RS13635	G3U99_13585	HAD family phosphatase	16.4836	51.7669	18.3676	73.3374	80.2868	86.8027	28.8727	80.1423	2.77571	1.47286	0.00143924	0.010414	0.00874985
G3U99_RS13640	G3U99_RS13640	G3U99_13590	acyltransferase	31.937	70.7238	31.333	97.4184	132.027	128.42	44.6646	119.289	2.67077	1.41725	0.000283205	0.00258129	0.00212826
G3U99_RS13645	G3U99_RS13645	G3U99_13595	nuclear transport factor 2 family protein	17.5138	42.2885	21.609	108.364	103.481	103.45	27.1371	105.098	3.87286	1.9534	5.97921e-07	1.03355e-05	7.00896e-06
G3U99_RS13650	G3U99_RS13650	G3U99_13600	GNAT family N-acetyltransferase	29.8765	43.0176	41.057	102.891	137.38	122.475	37.9837	120.915	3.18335	1.67054	2.29281e-07	4.24815e-06	2.60293e-06
G3U99_RS13655	G3U99_RS13655	G3U99_13605	GNAT family N-acetyltransferase	46.3601	56.1416	35.6548	159.81	160.574	141.5	46.0522	153.961	3.34319	1.74123	1.07734e-08	2.56527e-07	2.03825e-07
G3U99_RS13660	G3U99_RS13660	G3U99_13610	GNAT family N-acetyltransferase	56.6624	61.2454	48.6202	169.661	177.523	149.824	55.5093	165.669	2.98453	1.57751	2.10933e-08	4.79166e-07	2.92369e-07
G3U99_RS13665	G3U99_RS13665	G3U99_13615	hypothetical protein	35.0276	37.1847	16.2067	91.9454	73.1502	42.8068	29.473	69.3008	2.35133	1.23348	0.00524706	0.0304699	0.0216556
G3U99_RS13670	G3U99_RS13670	G3U99_13620	nucleotidyltransferase domain-containing protein	53.5717	79.4732	32.4135	134.634	153.437	135.555	55.1528	141.209	2.56032	1.35632	0.000146149	0.00144661	0.00120219
G3U99_RS13675	G3U99_RS13675	G3U99_13625	GNAT family protein	17.5138	20.4151	15.1263	98.513	90.9917	79.6683	17.6851	89.7243	5.07345	2.34297	2.0174e-10	6.29866e-09	4.22919e-09
G3U99_RS13680	G3U99_RS13680	G3U99_13630	GNAT family N-acetyltransferase	21.6347	26.248	28.0917	122.594	100.805	71.3447	25.3248	98.2477	3.87951	1.95587	8.8036e-08	1.7634e-06	1.41851e-06
G3U99_RS13685	G3U99_RS13685	G3U99_13635	DUF6232 family protein	171.017	127.595	231.216	522.119	644.079	607.619	176.609	591.272	3.34791	1.74326	3.02416e-10	9.01017e-09	6.66921e-09
G3U99_RS13690	G3U99_RS13690	G3U99_13640	NAD(P)H-dependent oxidoreductase	290.523	198.318	357.628	721.334	787.703	573.136	282.157	694.057	2.45983	1.29856	3.83432e-06	5.65515e-05	4.16451e-05
G3U99_RS13695	G3U99_RS13695	G3U99_13645	DUF2007 domain-containing protein	32.9672	43.7467	44.2984	205.783	122.214	110.584	40.3374	146.194	3.62427	1.85769	1.49962e-07	2.87743e-06	1.94808e-06
G3U99_RS13700	G3U99_RS13700	G3U99_13650	DUF6817 domain-containing protein	13.3929	21.8734	15.1263	71.1483	79.3947	68.9666	16.7975	73.1698	4.35599	2.123	6.90198e-08	1.43585e-06	9.629e-07
G3U99_RS13705	G3U99_RS13705	G3U99_13655	GNAT family N-acetyltransferase	15.4534	21.8734	10.8045	51.4457	57.0928	45.185	16.0437	51.2412	3.19384	1.67529	0.000129052	0.00129686	0.0015291
G3U99_RS13710	G3U99_RS13710	G3U99_13660	GNAT family N-acetyltransferase	20.6045	26.9771	24.8503	90.8508	83.8551	86.8027	24.144	87.1696	3.61041	1.85216	8.59539e-08	1.7334e-06	1.45493e-06
G3U99_RS13715	G3U99_RS13715	G3U99_13665	GNAT family N-acetyltransferase	13.3929	17.4987	19.4481	73.3374	57.9849	52.3195	16.7799	61.2139	3.64805	1.86713	3.86687e-06	5.689e-05	7.55798e-05
G3U99_RS13720	G3U99_RS13720	G3U99_13670	GNAT family protein	12.3627	17.4987	10.8045	62.3915	57.9849	45.185	13.5553	55.1871	4.07126	2.02548	3.31533e-06	4.97635e-05	6.6034e-05
G3U99_RS13725	G3U99_RS13725	G3U99_13675	ion tolerance protein CutA	9.27202	11.6658	6.48269	28.4593	25.8702	42.8068	9.14017	32.3788	3.54247	1.82476	0.000650359	0.00527494	0.00674342
G3U99_RS13785	G3U99_RS13785	G3U99_13730	zinc ribbon domain-containing protein YjdM	40.1788	30.6227	61.5856	116.026	82.071	101.072	44.129	99.723	2.25981	1.1762	0.00099075	0.00755033	0.00484677
G3U99_RS13810	G3U99_RS13810	G3U99_13755	DUF1852 domain-containing protein	622.256	1358.34	646.108	211.256	338.097	221.169	875.566	256.84	0.293342	-1.76935	4.51314e-07	7.96382e-06	5.8736e-06
G3U99_RS13815	G3U99_RS13815	G3U99_13760	methionine synthase	525.415	1185.54	536.983	205.783	304.198	246.139	749.311	252.04	0.336362	-1.57191	6.65621e-06	9.30771e-05	6.50075e-05
G3U99_RS13845	G3U99_RS13845	G3U99_13790	hypothetical protein	52.5415	53.2252	60.5051	200.31	193.58	158.147	55.4239	184.013	3.32009	1.73122	5.25431e-10	1.5271e-08	1.2842e-08
G3U99_RS13850	G3U99_RS13850	G3U99_13795	GNAT family N-acetyltransferase	156.594	139.989	197.722	620.632	603.935	552.921	164.769	592.496	3.59593	1.84636	1.16838e-14	5.92077e-13	3.63965e-13
G3U99_RS13860	G3U99_RS13860	G3U99_13805	ATP-binding protein	203.985	129.782	218.251	641.429	465.663	456.606	184.006	521.233	2.8327	1.50218	1.53579e-07	2.93732e-06	2.15398e-06
G3U99_RS13880	G3U99_RS13880	G3U99_13825	YceK/YidQ family lipoprotein	61.8135	43.7467	90.7577	171.85	194.472	154.58	65.4393	173.634	2.65337	1.40782	1.5423e-05	0.000192512	0.000158784
G3U99_RS13885	G3U99_RS13885	G3U99_13830	lysozyme inhibitor LprI family protein	292.584	172.799	350.065	617.348	548.626	535.085	271.816	567.02	2.08604	1.06077	0.000277481	0.00255067	0.00162511
G3U99_RS13890	G3U99_RS13890	G3U99_13835	hypothetical protein	28.8463	21.1442	18.3676	87.5671	82.071	68.9666	22.7861	79.5349	3.49051	1.80344	8.46292e-07	1.40158e-05	1.18442e-05
G3U99_RS13905	G3U99_RS13905	G3U99_13850	DUF1330 domain-containing protein	52.5415	37.1847	41.057	106.175	128.459	112.962	43.5944	115.865	2.65781	1.41024	5.46381e-06	7.76856e-05	4.81469e-05
G3U99_RS13910	G3U99_RS13910	G3U99_13855	hypothetical protein	87.5691	102.805	111.286	252.85	211.422	288.946	100.553	251.073	2.49691	1.32014	6.68891e-07	1.12987e-05	8.32656e-06
G3U99_RS13915	G3U99_RS13915	G3U99_13860	hypothetical protein	112.295	123.22	154.504	238.62	265.839	337.698	130.006	280.719	2.15927	1.11055	3.88403e-05	0.000442004	0.00027359
G3U99_RS13920	G3U99_RS13920	G3U99_13865	type II toxin-antitoxin system RelE/ParE family toxin	3.09067	2.18734	1.08045	16.4188	11.597	16.6471	2.11949	14.8876	7.02417	2.81233	0.000862993	0.00673248	0.0218024
G3U99_RS13925	G3U99_RS13925	G3U99_13870	type II toxin-antitoxin system Phd/YefM family antitoxin	15.4534	9.47845	17.2872	37.216	41.0355	40.4287	14.073	39.5601	2.81106	1.49111	0.000887892	0.00688145	0.00881653
G3U99_RS13930	G3U99_RS13930	G3U99_13875	energy transducer TonB	0	1.45822	3.24135	19.7026	16.9494	15.458	1.56652	17.37	11.0883	3.47096	0.000108984	0.00111793	0.00375017
G3U99_RS13935	G3U99_RS13935	G3U99_13880	HEPN domain-containing protein	15.4534	10.9367	4.32179	39.4052	39.2513	28.5379	10.2373	35.7315	3.49033	1.80336	0.000672231	0.0054164	0.00692517
G3U99_RS13950	G3U99_RS13950	G3U99_13895	hypothetical protein	41.209	48.1214	34.5743	71.1483	90.0996	86.8027	41.3016	82.6835	2.00195	1.0014	0.00261805	0.0174213	0.0121749
G3U99_RS14000	G3U99_RS14000	G3U99_13945	GNAT family N-acetyltransferase	50.481	62.7036	49.7006	178.418	239.076	168.849	54.2951	195.448	3.59973	1.84789	4.50641e-10	1.3227e-08	1.05519e-08
G3U99_RS14005	G3U99_RS14005	G3U99_13950	hypothetical protein	36.0579	19.686	45.3788	82.0941	111.509	49.9413	33.7076	81.1816	2.40841	1.26808	0.00287262	0.0187575	0.015939
G3U99_RS14010	G3U99_RS14010	G3U99_13955	hypothetical protein	561.473	345.599	583.442	1196.39	1157.02	894.187	496.838	1082.53	2.17884	1.12356	3.81656e-05	0.000435161	0.000318863
G3U99_RS14040	G3U99_RS14040	G3U99_13980	hypothetical protein	103.022	69.9947	90.7577	259.417	207.854	148.635	87.925	205.302	2.33497	1.2234	7.88675e-05	0.000833521	0.000565066
G3U99_RS14045	G3U99_RS14045	G3U99_13985	hypothetical protein	8.2418	8.02023	17.2872	32.8377	41.9276	49.9413	11.1831	41.5688	3.71712	1.89419	0.00011328	0.00115204	0.00135552
G3U99_RS14050	G3U99_RS14050	G3U99_13990	hypothetical protein	5.15112	10.2076	9.72404	31.7431	31.2226	30.916	8.36091	31.2939	3.74288	1.90415	0.000306491	0.00274499	0.00363916
G3U99_RS14060	G3U99_RS14060	G3U99_14000	GNAT family N-acetyltransferase	9.27202	18.2278	9.72404	39.4052	34.7909	29.727	12.408	34.641	2.79184	1.48122	0.00319192	0.0205037	0.0237151
G3U99_RS14065	G3U99_RS14065	G3U99_14005	bifunctional diaminohydroxyphosphoribosylaminopyrimidine deaminase/5-amino-6-(5-phosphoribosylamino)uracil reductase RibD	5.15112	5.83289	9.72404	35.0268	25.8702	32.1051	6.90268	31.0007	4.49111	2.16707	7.60109e-05	0.000806205	0.000891064
G3U99_RS14075	G3U99_RS14075	G3U99_14015	RNA methyltransferase	11.3325	13.124	12.9654	32.8377	38.3592	35.6724	12.474	35.6231	2.8558	1.51389	0.000984807	0.0075147	0.00888217
G3U99_RS14090	G3U99_RS14090	G3U99_14030	YbaK/EbsC family protein	12.3627	10.2076	11.8849	24.0809	40.1434	47.5631	11.4851	37.2625	3.24443	1.69797	0.000558644	0.00461309	0.00589985
G3U99_RS14110	tolA	G3U99_14050	cell envelope integrity protein TolA	19.5743	28.4354	15.1263	42.689	70.474	38.0505	21.0453	50.4045	2.39505	1.26005	0.00518794	0.0302154	0.0333177
G3U99_RS14115	G3U99_RS14115	G3U99_14055	hypothetical protein	27.8161	52.496	18.3676	132.445	82.963	89.1809	32.8932	101.53	3.08664	1.62604	0.000141973	0.00140998	0.000969851
G3U99_RS14145	G3U99_RS14145	G3U99_14085	VOC family protein	4.1209	5.10378	7.56314	14.2297	22.3019	29.727	5.59594	22.0862	3.94682	1.98069	0.0017941	0.0126033	0.0158713
G3U99_RS14150	G3U99_RS14150	G3U99_14090	hypothetical protein	1.03022	2.91645	5.40224	15.3242	20.5177	9.51263	3.1163	15.1182	4.85132	2.27838	0.00420003	0.0257252	0.0786597
G3U99_RS14185	G3U99_RS14185	G3U99_14125	DUF262 domain-containing protein	177.199	180.091	167.47	90.8508	109.725	91.559	174.92	97.3784	0.556704	-0.845018	0.00113567	0.00853408	0.00695642
G3U99_RS14205	G3U99_RS14205	G3U99_14145	basic amino acid/polyamine antiporter	124.657	69.2656	143.7	39.4052	56.2008	36.8614	112.541	44.1558	0.392354	-1.34977	0.000400486	0.00347655	0.00283701
G3U99_RS14300	G3U99_RS14300	G3U99_14240	imelysin family protein	58.7228	171.341	93.999	17.5134	14.2732	17.8362	108.021	16.5409	0.153127	-2.7072	4.19976e-09	1.06868e-07	6.52983e-08
G3U99_RS14385	G3U99_RS14385	G3U99_14320	aromatic amino acid transport family protein	513.052	655.472	474.317	184.985	294.385	227.114	547.613	235.495	0.430038	-1.21746	6.48249e-06	9.10775e-05	6.67312e-05
G3U99_RS14390	G3U99_RS14390	G3U99_14325	L-serine ammonia-lyase	397.667	781.608	467.834	155.432	313.119	267.543	549.036	245.364	0.4469	-1.16198	0.00074391	0.00589046	0.00446532
G3U99_RS14410	G3U99_RS14410	G3U99_14345	methyl-accepting chemotaxis protein	583.107	336.85	505.65	129.161	158.789	143.878	475.202	143.943	0.302909	-1.72304	1.02714e-09	2.87259e-08	1.97399e-08
G3U99_RS14415	asnS	G3U99_14350	asparagine--tRNA ligase	675.828	680.99	582.362	209.066	312.226	313.917	646.393	278.403	0.430703	-1.21524	1.28717e-06	2.0682e-05	1.52789e-05
G3U99_RS14425	G3U99_RS14425	G3U99_14360	hypothetical protein	67.9948	8.74934	35.6548	602.024	757.372	637.346	37.4663	665.581	17.7648	4.15095	2.18951e-18	1.68593e-16	1.16361e-16
G3U99_RS14440	G3U99_RS14440	G3U99_14375	HD domain-containing phosphohydrolase	57.6926	32.0809	52.942	14.2297	20.5177	13.0799	47.5718	15.9424	0.335123	-1.57724	0.000672369	0.0054164	0.00597663
G3U99_RS14450	G3U99_RS14450	G3U99_14385	porin family protein	258.586	226.025	231.216	453.16	448.714	428.068	238.609	443.314	1.85791	0.89368	3.75157e-05	0.000428576	0.000314084
G3U99_RS14455	G3U99_RS14455	G3U99_14390	hypothetical protein	830.361	362.369	788.727	2368.69	2173.99	2382.91	660.486	2308.53	3.4952	1.80538	7.54142e-09	1.84004e-07	1.33947e-07
G3U99_RS14465	G3U99_RS14465	G3U99_14400	NAD-dependent malic enzyme	351.307	508.191	333.859	258.323	260.486	218.79	397.785	245.866	0.618088	-0.694115	0.00807036	0.0432633	0.0333918
G3U99_RS14485	G3U99_RS14485	G3U99_14420	M16 family metallopeptidase	389.425	189.569	342.502	515.551	607.503	646.859	307.165	589.971	1.9207	0.941629	0.00166615	0.0118733	0.00895878
G3U99_RS14490	G3U99_RS14490	G3U99_14425	SGNH/GDSL hydrolase family protein	8.2418	5.10378	2.1609	47.0673	53.5245	67.7775	5.16883	56.1231	10.858	3.44069	2.01846e-10	6.29866e-09	8.43043e-09
G3U99_RS14495	G3U99_RS14495	G3U99_14430	hypothetical protein	17.5138	16.7696	11.8849	63.4861	55.3087	77.2901	15.3894	65.3616	4.24717	2.0865	3.17809e-07	5.70997e-06	7.70615e-06
G3U99_RS14500	G3U99_RS14500	G3U99_14435	TauD/TfdA family dioxygenase	64.9042	69.9947	64.8269	13.1351	16.9494	26.1597	66.5753	18.7481	0.281607	-1.82824	4.48807e-06	6.522e-05	4.43447e-05
G3U99_RS14505	G3U99_RS14505	G3U99_14440	cysteine desulfurase-like protein	1632.91	1710.5	1127.99	174.04	167.71	175.984	1490.46	172.578	0.115788	-3.11044	7.05783e-36	1.26806e-33	8.67276e-34
G3U99_RS14510	G3U99_RS14510	G3U99_14445	2OG-Fe dioxygenase family protein	1180.64	1265.01	801.693	143.391	140.056	137.933	1082.45	140.46	0.129762	-2.94606	3.99518e-30	5.26387e-28	3.71564e-28
G3U99_RS14515	trxB	G3U99_14450	thioredoxin-disulfide reductase	326.581	381.325	270.112	94.1346	158.789	143.878	326.006	132.268	0.405721	-1.30144	6.8905e-06	9.55759e-05	5.97103e-05
G3U99_RS14520	cydD	G3U99_14455	cysteine/glutathione ABC transporter permease/ATP-binding protein CydD	105.083	129.782	97.2404	54.7294	51.7404	42.8068	110.702	49.7589	0.449486	-1.15365	0.000203663	0.00194268	0.00161002
G3U99_RS14525	cydC	G3U99_14460	cysteine/glutathione ABC transporter ATP-binding protein/permease CydC	96.8411	161.863	131.815	63.4861	59.7691	58.2648	130.173	60.5067	0.464818	-1.10526	0.000421371	0.00361028	0.0030087
G3U99_RS14600	trpA	G3U99_14535	tryptophan synthase subunit alpha	379.123	349.974	379.237	561.524	646.755	566.001	369.445	591.427	1.60085	0.678841	0.0012944	0.00956919	0.00681675
G3U99_RS14685	G3U99_RS14685	G3U99_14620	cytochrome-c peroxidase	47.3903	18.9569	70.2291	136.824	243.537	319.862	45.5255	233.407	5.12696	2.3581	1.27005e-07	2.4689e-06	1.97286e-06
G3U99_RS14705	G3U99_RS14705	G3U99_14640	transporter substrate-binding domain-containing protein	36.0579	46.6632	31.333	6.56753	19.6257	5.94539	38.018	10.7129	0.281784	-1.82734	0.00111769	0.00840963	0.00927408
G3U99_RS14735	G3U99_RS14735	G3U99_14670	methyl-accepting chemotaxis protein	139.08	138.531	98.3208	36.1214	49.0642	49.9413	125.311	45.0423	0.359445	-1.47616	4.65299e-06	6.7123e-05	5.40759e-05
G3U99_RS14825	G3U99_RS14825	G3U99_14760	methyl-accepting chemotaxis protein	120.536	125.407	85.3554	35.0268	55.3087	49.9413	110.433	46.7589	0.423415	-1.23986	0.000225923	0.00212282	0.00179962
G3U99_RS14830	serC	G3U99_14765	3-phosphoserine/phosphohydroxythreonine transaminase	378.093	564.333	371.674	283.498	254.242	214.034	438.033	250.591	0.572083	-0.805703	0.00273565	0.0180248	0.0136766
G3U99_RS14855	G3U99_RS14855	G3U99_14790	TfoX/Sxy family DNA transformation protein	199.864	194.673	124.252	521.024	590.554	462.552	172.929	524.71	3.03424	1.60134	2.68292e-09	7.00749e-08	5.15744e-08
G3U99_RS14860	G3U99_RS14860	G3U99_14795	HDOD domain-containing protein	578.986	409.032	747.67	318.525	320.255	239.005	578.563	292.595	0.505727	-0.983568	0.000627013	0.00511356	0.00383666
G3U99_RS14865	G3U99_RS14865	G3U99_14800	lysine exporter LysO family protein	78.2971	83.1187	95.0795	33.9322	49.9562	40.4287	85.4984	41.439	0.484676	-1.04491	0.00171984	0.0121682	0.00853908
G3U99_RS14885	G3U99_RS14885	G3U99_14820	iron-containing alcohol dehydrogenase	442.997	498.712	425.697	677.55	793.947	663.506	455.802	711.668	1.56135	0.642797	0.00292205	0.0190383	0.0123642
G3U99_RS14900	G3U99_RS14900	G3U99_14835	ABC transporter permease	324.521	303.311	250.664	29.5539	18.7336	16.6471	292.832	21.6449	0.0739157	-3.75798	3.64773e-30	4.91532e-28	3.85306e-28
G3U99_RS14905	G3U99_RS14905	G3U99_14840	ABC transporter permease	346.156	306.956	284.158	21.8918	24.9781	17.8362	312.423	21.5687	0.0690368	-3.85649	4.90885e-35	8.08461e-33	5.92398e-33
G3U99_RS14910	G3U99_RS14910	G3U99_14845	ABC transporter substrate-binding protein	3276.12	3477.13	2730.29	328.377	326.5	262.786	3161.18	305.888	0.0967637	-3.36939	3.30618e-51	1.30682e-48	9.57572e-49
G3U99_RS14915	G3U99_RS14915	G3U99_14850	ABC transporter ATP-binding protein	842.724	695.573	622.338	50.3511	70.474	49.9413	720.212	56.9221	0.0790353	-3.66136	1.08301e-40	2.79181e-38	1.92688e-38
G3U99_RS14935	G3U99_RS14935	G3U99_14870	methyl-accepting chemotaxis protein	248.284	211.442	165.309	32.8377	30.3306	19.0253	208.345	27.3978	0.131502	-2.92684	4.89356e-18	3.53828e-16	2.9061e-16
G3U99_RS14955	G3U99_RS14955	G3U99_14890	MipA/OmpV family protein	83.4482	84.577	101.562	32.8377	32.1147	22.5925	89.8624	29.1816	0.324737	-1.62266	3.04876e-06	4.6349e-05	3.67809e-05
G3U99_RS14960	G3U99_RS14960	G3U99_14895	PrkA family serine protein kinase	22946.2	12743.4	14203.6	42471.1	55273.9	60527.7	16631.1	52757.6	3.17223	1.6655	3.80005e-09	9.75347e-08	6.73175e-08
G3U99_RS14965	G3U99_RS14965	G3U99_14900	YeaH/YhbH family protein	5326.26	3874.5	3339.67	14239.5	13868.2	14165.5	4180.14	14091.1	3.37095	1.75316	1.62749e-13	7.42262e-12	5.46763e-12
G3U99_RS14970	G3U99_RS14970	G3U99_14905	SpoVR family protein	7365.08	4698.4	4896.59	18457	19474.9	23253.6	5653.36	20395.2	3.60762	1.85105	1.89038e-13	8.55576e-12	6.22172e-12
G3U99_RS14990	msbA	G3U99_14925	lipid A ABC transporter ATP-binding protein/permease MsbA	370.881	312.06	336.019	139.013	181.091	185.496	339.653	168.533	0.496192	-1.01103	3.99597e-05	0.000452139	0.000313424
G3U99_RS15015	lolC	G3U99_14950	lipoprotein-releasing ABC transporter permease subunit LolC	52.5415	59.0581	38.8961	26.2701	22.3019	23.7816	50.1652	24.1179	0.480769	-1.05659	0.00719536	0.0394282	0.0458898
G3U99_RS15020	G3U99_RS15020	G3U99_14955	hypothetical protein	150.413	100.617	95.0795	55.824	58.877	67.7775	115.37	60.8262	0.527227	-0.923503	0.00394762	0.0243553	0.0200045
G3U99_RS15025	mfd	G3U99_14960	transcription-repair coupling factor	292.584	393.72	288.48	192.648	178.415	217.601	324.928	196.221	0.603892	-0.727638	0.00385484	0.0238325	0.0180271
G3U99_RS15080	G3U99_RS15080	G3U99_15015	methyl-accepting chemotaxis protein	575.896	763.38	552.109	172.945	194.472	177.173	630.462	181.53	0.287932	-1.7962	1.50604e-13	6.97603e-12	4.8527e-12
G3U99_RS15145	oppF	G3U99_15080	murein tripeptide/oligopeptide ABC transporter ATP binding protein OppF	1261	797.648	1565.57	429.079	514.728	885.863	1208.07	609.89	0.504846	-0.986085	0.00369037	0.0230076	0.0174079
G3U99_RS15150	G3U99_RS15150	G3U99_15085	ABC transporter ATP-binding protein	918.961	851.603	1090.17	321.809	356.83	557.678	953.579	412.106	0.432168	-1.21034	9.82436e-06	0.00012973	9.70035e-05
G3U99_RS15155	oppC	G3U99_15090	oligopeptide ABC transporter permease OppC	510.992	476.839	508.891	149.959	199.825	259.219	498.907	203.001	0.406891	-1.29729	8.82045e-07	1.45673e-05	1.00471e-05
G3U99_RS15160	oppB	G3U99_15095	oligopeptide ABC transporter permease OppB	536.747	556.312	513.213	177.323	214.098	239.005	535.424	210.142	0.392478	-1.34932	4.689e-09	1.17801e-07	8.05691e-08
G3U99_RS15165	G3U99_RS15165	G3U99_15100	ABC transporter substrate-binding protein	5452.98	4365.92	4970.06	2515.36	2847.51	3098.74	4929.65	2820.54	0.572157	-0.805517	0.000123207	0.00124234	0.000927673
G3U99_RS15185	G3U99_RS15185	G3U99_15120	ABC transporter substrate-binding protein	41.209	29.8936	32.4135	89.7563	91.8838	91.559	34.5053	91.0664	2.6392	1.4001	1.65858e-05	0.000204443	0.000128659
G3U99_RS15190	G3U99_RS15190	G3U99_15125	pyridoxal-dependent decarboxylase	152.473	89.6808	115.608	255.039	330.96	390.018	119.254	325.339	2.72812	1.44791	1.07609e-06	1.75762e-05	1.20877e-05
G3U99_RS15195	G3U99_RS15195	G3U99_15130	methyl-accepting chemotaxis protein	293.614	155.301	231.216	286.782	499.562	555.3	226.71	447.215	1.97263	0.980118	0.00313449	0.0202004	0.0153008
G3U99_RS15225	G3U99_RS15225	G3U99_15160	slipin family protein	90.6598	53.9543	79.9532	224.391	197.149	196.198	74.8557	205.912	2.75079	1.45985	5.08094e-07	8.91269e-06	7.12426e-06
G3U99_RS15230	G3U99_RS15230	G3U99_15165	nodulation protein NfeD	49.4508	72.1821	47.5397	194.837	147.192	112.962	56.3909	151.664	2.68951	1.42734	2.18686e-05	0.000262032	0.000179391
G3U99_RS15235	G3U99_RS15235	G3U99_15170	NHL repeat-containing protein	85.5087	101.347	49.7006	17.5134	39.2513	32.1051	78.8519	29.6233	0.375682	-1.41241	0.000913662	0.00704434	0.00603929
G3U99_RS15270	G3U99_RS15270	G3U99_15205	hypothetical protein	1758.59	2180.04	1449.96	848.306	1049.08	845.435	1796.2	914.274	0.509005	-0.97425	5.56329e-05	0.000604116	0.000377289
G3U99_RS15280	G3U99_RS15280	G3U99_15215	ricin-type beta-trefoil lectin domain protein	32.9672	26.9771	35.6548	68.9591	57.9849	60.643	31.8664	62.529	1.96222	0.97249	0.00551876	0.0318605	0.0261018
G3U99_RS15320	G3U99_RS15320	G3U99_15255	hydrogenase expression protein	315.249	724.008	649.349	3685.48	4611.14	5386.53	562.869	4561.05	8.10322	3.01849	4.72006e-21	4.24019e-19	3.10699e-19
G3U99_RS15330	G3U99_RS15330	G3U99_15265	TRAP transporter large permease	36.0579	25.5189	25.9308	3.28377	3.5683	10.7017	29.1692	5.85126	0.200597	-2.31763	0.000154039	0.00151459	0.0017815
G3U99_RS15335	G3U99_RS15335	G3U99_15270	TRAP transporter small permease	7.21157	16.0405	16.2067	4.37835	1.78415	2.37816	13.1529	2.84689	0.216445	-2.20793	0.00851035	0.0452131	0.0961441
G3U99_RS15340	G3U99_RS15340	G3U99_15275	TRAP transporter substrate-binding protein	57.6926	64.8909	49.7006	13.1351	11.597	17.8362	57.4281	14.1894	0.247081	-2.01694	1.69596e-06	2.65312e-05	3.45853e-05
G3U99_RS15345	G3U99_RS15345	G3U99_15280	FAD-binding oxidoreductase	45.3299	60.5163	31.333	8.75671	13.3811	16.6471	45.7264	12.9283	0.282732	-1.82249	0.000152224	0.00149923	0.00190844
G3U99_RS15350	G3U99_RS15350	G3U99_15285	nuclear transport factor 2 family protein	13.3929	13.124	11.8849	0	1.78415	2.37816	12.8006	1.38744	0.108388	-3.20572	0.00139058	0.0101661	0.032529
G3U99_RS15395	G3U99_RS15395	G3U99_15330	PAAR-like domain-containing protein	16.4836	14.5822	19.4481	129.161	146.3	129.61	16.838	135.024	8.01901	3.00342	2.87704e-18	2.15924e-16	1.31126e-16
G3U99_RS15400	G3U99_RS15400	G3U99_15335	AHH domain-containing protein	24.7254	32.81	34.5743	139.013	97.2362	87.9918	30.7033	108.08	3.52016	1.81564	2.41174e-07	4.45437e-06	3.77616e-06
G3U99_RS15405	G3U99_RS15405	G3U99_15340	DUF1629 domain-containing protein	44.2997	48.8505	59.4247	105.081	104.373	83.2355	50.8583	97.5629	1.91833	0.939851	0.00251675	0.0168279	0.0137504
G3U99_RS15410	G3U99_RS15410	G3U99_15345	hypothetical protein	54.6019	66.3492	57.2638	144.486	141.84	121.286	59.405	135.871	2.28719	1.19358	3.03565e-05	0.000351531	0.00023817
G3U99_RS15415	G3U99_RS15415	G3U99_15350	DUF1629 domain-containing protein	9.27202	13.8531	14.0458	42.689	36.5751	23.7816	12.3903	34.3485	2.77221	1.47103	0.00283149	0.0185327	0.0241324
G3U99_RS15435	G3U99_RS15435	G3U99_15370	MGMT family protein	24.7254	18.9569	18.3676	3.28377	3.5683	2.37816	20.6833	3.07674	0.148755	-2.74899	0.000160578	0.00157367	0.00173438
G3U99_RS15445	tesB	G3U99_15380	acyl-CoA thioesterase II	348.216	174.987	306.847	17.5134	21.4098	22.5925	276.683	20.5052	0.0741108	-3.75417	5.98152e-24	5.72007e-22	4.83381e-22
G3U99_RS15455	G3U99_RS15455	G3U99_15390	YHYH protein	67.9948	42.2885	56.1833	99.6076	131.135	124.853	55.4889	118.532	2.13614	1.09501	0.000525723	0.00437168	0.00365206
G3U99_RS15465	G3U99_RS15465	G3U99_15400	PLP-dependent cysteine synthase family protein	191.622	157.488	198.803	307.579	338.097	340.076	182.637	328.584	1.79911	0.84728	0.000304513	0.00273554	0.00175778
G3U99_RS15475	G3U99_RS15475	G3U99_15410	Tim44 domain-containing protein	436.815	464.444	530.5	278.025	318.471	335.32	477.253	310.606	0.650819	-0.619671	0.00588237	0.0333747	0.0242505
G3U99_RS15550	G3U99_RS15550	G3U99_15480	adenosine deaminase	162.776	147.281	131.815	258.323	264.946	290.135	147.29	271.135	1.84082	0.880348	0.000239513	0.00223333	0.00142351
G3U99_RS15625	G3U99_RS15625	G3U99_15555	sodium-dependent transporter	163.806	102.805	98.3208	45.9727	57.9849	42.8068	121.644	48.9215	0.40217	-1.31412	0.000125946	0.0012678	0.00102335
G3U99_RS15685	fabD	G3U99_15615	ACP S-malonyltransferase	96.8411	185.924	89.6772	236.431	251.565	198.576	124.147	228.858	1.84344	0.882397	0.00831931	0.0443572	0.0326716
G3U99_RS15720	rne	G3U99_15650	ribonuclease E	2714.64	3622.96	3188.4	1665.96	1794.86	1646.87	3175.33	1702.56	0.536184	-0.899199	2.02439e-05	0.000244452	0.000181337
G3U99_RS15735	fadD	G3U99_15665	long-chain-fatty-acid--CoA ligase FadD	379.123	441.113	312.25	158.715	201.609	193.82	377.495	184.715	0.489317	-1.03116	4.82995e-05	0.000533273	0.000333078
G3U99_RS15775	G3U99_RS15775	G3U99_15705	NADPH-dependent 2%2C4-dienoyl-CoA reductase	1912.1	1639.77	1753.57	336.039	530.785	569.569	1768.48	478.797	0.27074	-1.88502	2.78815e-13	1.19789e-11	8.69303e-12
G3U99_RS15780	sppA	G3U99_15710	signal peptide peptidase SppA	466.692	432.363	380.318	175.134	205.177	236.627	426.458	205.646	0.482219	-1.05224	1.22843e-05	0.000156969	0.000116749
G3U99_RS15785	ansA	G3U99_15715	asparaginase	164.836	209.255	221.492	102.891	127.567	133.177	198.528	121.212	0.610553	-0.711812	0.00800902	0.0430512	0.0332965
G3U99_RS15795	serS	G3U99_15725	serine--tRNA ligase	393.546	611.725	385.72	244.093	282.788	278.244	463.664	268.375	0.578814	-0.788827	0.00324715	0.0207684	0.015727
G3U99_RS15830	G3U99_RS15830	G3U99_15760	ABC transporter ATP-binding protein	116.415	99.8883	65.9074	28.4593	20.5177	24.9706	94.0704	24.6492	0.26203	-1.9322	3.20435e-07	5.73975e-06	4.65787e-06
G3U99_RS15835	G3U99_RS15835	G3U99_15765	ABC transporter permease	198.833	112.283	127.493	24.0809	31.2226	40.4287	146.203	31.9108	0.218263	-2.19586	1.75436e-09	4.74959e-08	3.18852e-08
G3U99_RS15840	G3U99_RS15840	G3U99_15770	ABC transporter substrate-binding protein	428.574	277.062	300.365	37.216	51.7404	53.5085	335.334	47.4883	0.141615	-2.81995	4.03142e-20	3.36652e-18	2.46076e-18
G3U99_RS15850	cysB	G3U99_15780	HTH-type transcriptional regulator CysB	1316.63	802.023	1257.64	493.659	560.223	568.38	1125.43	540.754	0.480486	-1.05743	4.29448e-05	0.000478609	0.000332973
G3U99_RS15855	G3U99_RS15855	G3U99_15785	hypothetical protein	573.835	354.348	489.443	285.688	286.356	274.677	472.542	282.24	0.597281	-0.743519	0.00387082	0.0239064	0.0180824
G3U99_RS15885	ihfB	G3U99_15815	integration host factor subunit beta	2348.91	1620.82	2144.69	1118.67	856.393	789.548	2038.14	921.537	0.452146	-1.14514	4.61349e-06	6.67155e-05	4.63072e-05
G3U99_RS15905	ppiD	G3U99_15835	peptidylprolyl isomerase	611.954	1061.59	558.592	355.741	472.8	420.934	744.044	416.492	0.559768	-0.8371	0.00499081	0.0293266	0.0223905
G3U99_RS15945	G3U99_RS15945	G3U99_15875	DUF2789 domain-containing protein	23.6952	21.8734	10.8045	62.3915	57.9849	54.6976	18.791	58.358	3.10564	1.63489	9.08819e-05	0.000946993	0.00104003
G3U99_RS15950	G3U99_RS15950	G3U99_15880	TRAP transporter large permease	922.051	1356.88	788.727	19.7026	6.24453	10.7017	1022.55	12.2163	0.0119469	-6.38723	1.03638e-57	4.72668e-55	3.26231e-55
G3U99_RS15955	G3U99_RS15955	G3U99_15885	TRAP transporter small permease	490.387	728.383	426.777	2.18918	2.67623	3.56724	548.516	2.81088	0.00512452	-7.60837	4.23967e-38	8.1087e-36	5.54588e-36
G3U99_RS15960	G3U99_RS15960	G3U99_15890	TRAP transporter substrate-binding protein	4259.98	5389.59	3479.04	22.9864	17.8415	11.8908	4376.21	17.5729	0.00401555	-7.96019	1.19662e-126	2.36493e-123	1.73289e-123
G3U99_RS15965	ugpC	G3U99_15895	sn-glycerol-3-phosphate ABC transporter ATP-binding protein UgpC	115.385	83.8479	114.528	27.3647	27.6543	36.8614	104.587	30.6268	0.292836	-1.77183	2.44034e-07	4.4795e-06	3.031e-06
G3U99_RS15970	G3U99_RS15970	G3U99_15900	carbohydrate ABC transporter permease	24.7254	27.7062	28.0917	3.28377	6.24453	5.94539	26.8411	5.1579	0.192164	-2.37959	8.95366e-05	0.000934617	0.00120392
G3U99_RS15975	G3U99_RS15975	G3U99_15905	sugar ABC transporter permease	16.4836	17.4987	24.8503	0	1.78415	8.32355	19.6109	3.36923	0.171804	-2.54116	0.00170366	0.012126	0.0158608
G3U99_RS15980	G3U99_RS15980	G3U99_15910	ABC transporter substrate-binding protein	65.9344	59.7872	58.3442	12.0405	10.7049	13.0799	61.3553	11.9417	0.194633	-2.36117	2.2923e-08	5.12871e-07	5.62946e-07
G3U99_RS15985	G3U99_RS15985	G3U99_15915	ATP-binding protein	115.385	94.0554	101.562	21.8918	16.9494	21.4034	103.668	20.0815	0.193711	-2.36802	2.43802e-11	8.55325e-10	5.68216e-10
G3U99_RS15990	G3U99_RS15990	G3U99_15920	response regulator	199.864	156.759	128.573	35.0268	57.0928	41.6177	161.732	44.5791	0.275636	-1.85916	2.19799e-08	4.95508e-07	3.98767e-07
G3U99_RS16010	folD	G3U99_15940	bifunctional methylenetetrahydrofolate dehydrogenase/methenyltetrahydrofolate cyclohydrolase FolD	47.3903	83.8479	44.2984	21.8918	31.2226	29.727	58.5122	27.6138	0.471932	-1.08335	0.00887236	0.0468519	0.0307741
G3U99_RS16035	G3U99_RS16035	G3U99_15965	YbaN family protein	37.0881	24.7898	25.9308	14.2297	5.35245	7.13447	29.2696	8.90553	0.304259	-1.71663	0.00222874	0.0151713	0.0164802
G3U99_RS16040	G3U99_RS16040	G3U99_15970	response regulator	938.535	894.62	638.545	179.513	137.38	133.177	823.9	150.023	0.182089	-2.45729	9.79914e-21	8.42016e-19	5.81152e-19
G3U99_RS16045	G3U99_RS16045	G3U99_15975	LysR family transcriptional regulator	284.342	313.518	296.043	202.499	155.221	152.202	297.968	169.974	0.570445	-0.809841	0.000939669	0.00723545	0.00547358
G3U99_RS16055	fadJ	G3U99_15985	fatty acid oxidation complex subunit alpha FadJ	1404.2	1482.28	1357.04	344.795	799.3	764.577	1414.51	636.224	0.449785	-1.15269	0.00026236	0.00242672	0.00171319
G3U99_RS16060	fadI	G3U99_15990	acetyl-CoA C-acyltransferase FadI	680.979	850.873	592.086	200.31	374.672	318.673	707.979	297.885	0.420754	-1.24895	1.84832e-05	0.000225327	0.00015957
G3U99_RS16075	G3U99_RS16075	G3U99_16005	outer membrane protein transport protein	2090.33	2858.12	1442.4	427.984	504.023	531.518	2130.28	487.842	0.229003	-2.12656	8.0882e-14	3.89878e-12	2.85682e-12
G3U99_RS16185	flhF	G3U99_16115	flagellar biosynthesis protein FlhF	773.699	624.12	927.025	425.795	383.592	444.715	774.948	418.034	0.539435	-0.890478	0.000203803	0.00194268	0.00123566
G3U99_RS16190	flhA	G3U99_16120	flagellar biosynthesis protein FlhA	385.304	314.976	452.708	183.891	184.66	170.038	384.329	179.53	0.467124	-1.09812	9.88244e-06	0.000129918	8.28556e-05
G3U99_RS16195	sixA	G3U99_16125	phosphohistidine phosphatase SixA	1188.88	775.046	1194.98	239.715	203.393	110.584	1052.97	184.564	0.17528	-2.51227	6.10409e-15	3.14706e-13	2.306e-13
G3U99_RS16200	G3U99_RS16200	G3U99_16130	insulinase family protein	1005.5	705.78	882.726	399.525	391.621	405.476	864.669	398.874	0.461303	-1.11621	1.19213e-06	1.9418e-05	1.19996e-05
G3U99_RS16210	argS	G3U99_16140	arginine--tRNA ligase	1246.57	1305.11	1167.96	433.457	452.282	518.438	1239.88	468.059	0.377503	-1.40544	1.16017e-11	4.2461e-10	2.90408e-10
G3U99_RS16245	znuC	G3U99_16175	zinc ABC transporter ATP-binding protein ZnuC	129.808	67.0783	135.056	180.607	229.263	397.152	110.648	269.008	2.43121	1.28168	0.000617314	0.00504833	0.0037787
G3U99_RS16365	G3U99_RS16365	G3U99_16295	hypothetical protein	267.858	306.956	258.227	107.27	123.106	98.6935	277.681	109.69	0.395022	-1.34	9.22449e-08	1.8353e-06	1.36311e-06
G3U99_RS16400	G3U99_RS16400	G3U99_16330	trimeric intracellular cation channel family protein	62.8437	47.3923	36.7352	20.7972	17.8415	22.5925	48.9904	20.4104	0.41662	-1.2632	0.00251751	0.0168279	0.0210857
G3U99_RS16475	G3U99_RS16475	G3U99_16405	nitrous oxide-stimulated promoter family protein	44.2997	31.3518	43.2179	13.1351	12.4891	7.13447	39.6231	10.9195	0.275585	-1.85943	0.000161901	0.00158401	0.00201394
G3U99_RS16480	G3U99_RS16480	G3U99_16410	GNAT family N-acetyltransferase	44.2997	34.9974	55.1029	15.3242	13.3811	20.2143	44.8	16.3066	0.363986	-1.45804	0.000980013	0.00749025	0.00999789
G3U99_RS16590	pdhA	G3U99_16520	pyruvate dehydrogenase (acetyl-transferring) E1 component subunit alpha	1393.89	1784.14	802.773	125.878	184.66	159.337	1326.93	156.625	0.118035	-3.08271	9.45922e-22	8.76308e-20	5.42562e-20
G3U99_RS16595	G3U99_RS16595	G3U99_16525	alpha-ketoacid dehydrogenase subunit beta	930.293	1121.37	499.167	67.8645	134.703	130.799	850.278	111.122	0.130689	-2.93579	3.73006e-16	2.21156e-14	1.34788e-14
G3U99_RS16600	G3U99_RS16600	G3U99_16530	dihydrolipoamide acetyltransferase family protein	1286.75	1765.91	716.337	157.621	171.279	174.795	1256.33	167.898	0.133641	-2.90356	4.65427e-19	3.78016e-17	2.55047e-17
G3U99_RS16610	G3U99_RS16610	G3U99_16540	FAD-binding protein	123.627	126.865	47.5397	143.391	247.997	296.081	99.3441	229.156	2.30669	1.20583	0.0027664	0.0181841	0.0131328
G3U99_RS16615	G3U99_RS16615	G3U99_16545	electron transfer flavoprotein subunit beta/FixA family protein	96.8411	104.263	49.7006	125.878	210.53	203.332	83.6016	179.913	2.15203	1.1057	0.00192149	0.0133558	0.0114748
G3U99_RS16630	G3U99_RS16630	G3U99_16560	SDR family oxidoreductase	114.355	110.096	82.1141	252.85	403.218	752.687	102.188	469.585	4.59529	2.20016	6.91461e-09	1.70111e-07	1.18391e-07
G3U99_RS16635	mmsB	G3U99_16565	3-hydroxyisobutyrate dehydrogenase	97.8714	88.2225	33.4939	226.58	392.513	713.447	73.1959	444.18	6.06837	2.60131	7.12082e-09	1.7446e-07	1.19816e-07
G3U99_RS16640	G3U99_RS16640	G3U99_16570	enoyl-CoA hydratase/isomerase family protein	128.778	133.427	87.5163	326.187	566.468	1045.2	116.574	645.952	5.54113	2.47018	2.66771e-10	7.98831e-09	4.94355e-09
G3U99_RS16645	G3U99_RS16645	G3U99_16575	enoyl-CoA hydratase	94.7807	88.2225	69.1487	244.093	478.153	878.729	84.0506	533.658	6.34925	2.66659	5.18936e-11	1.75816e-09	1.08393e-09
G3U99_RS16650	G3U99_RS16650	G3U99_16580	acyl-CoA dehydrogenase family protein	158.655	194.673	91.8381	554.956	699.387	1321.07	148.389	858.47	5.78528	2.53239	1.43544e-11	5.15801e-10	3.77952e-10
G3U99_RS16655	G3U99_RS16655	G3U99_16585	CoA-acylating methylmalonate-semialdehyde dehydrogenase	338.944	353.619	212.848	847.212	1337.22	2417.4	301.804	1533.94	5.08258	2.34556	2.46461e-10	7.4176e-09	5.44956e-09
G3U99_RS16660	G3U99_RS16660	G3U99_16590	acetyl-CoA C-acyltransferase	153.504	136.344	72.39	359.025	503.131	846.624	120.746	569.593	4.71729	2.23796	2.17063e-09	5.79715e-08	3.56532e-08
G3U99_RS16665	G3U99_RS16665	G3U99_16595	MerR family DNA-binding transcriptional regulator	73.146	62.7036	44.2984	114.932	206.962	306.782	60.0493	209.559	3.48977	1.80313	2.8678e-06	4.38227e-05	3.5535e-05
G3U99_RS16670	G3U99_RS16670	G3U99_16600	isovaleryl-CoA dehydrogenase	128.778	110.825	60.5051	259.417	367.535	593.35	100.036	406.768	4.06621	2.02368	5.74318e-08	1.19899e-06	8.87937e-07
G3U99_RS16675	G3U99_RS16675	G3U99_16605	carboxyl transferase domain-containing protein	164.836	162.592	119.93	340.417	528.109	761.01	149.119	543.179	3.64258	1.86496	9.53003e-09	2.29689e-07	1.57735e-07
G3U99_RS16680	G3U99_RS16680	G3U99_16610	enoyl-CoA hydratase/isomerase family protein	48.4206	37.1847	32.4135	99.6076	153.437	252.085	39.3396	168.376	4.28008	2.09764	6.97402e-08	1.44577e-06	9.69538e-07
G3U99_RS16685	G3U99_RS16685	G3U99_16615	hydroxymethylglutaryl-CoA lyase	37.0881	32.81	27.0112	70.0537	104.373	170.038	32.3031	114.822	3.55451	1.82965	4.0747e-06	5.97993e-05	3.68896e-05
G3U99_RS16830	G3U99_RS16830	G3U99_16760	porin	109.204	171.341	144.78	2.18918	8.92076	5.94539	141.775	5.68511	0.0400995	-4.64027	6.1448e-21	5.35772e-19	3.27973e-19
G3U99_RS16890	viaA	G3U99_16820	ATPase RavA stimulator ViaA	442.997	285.083	359.789	167.472	224.803	230.681	362.623	207.652	0.572639	-0.804302	0.00328573	0.0209474	0.0158608
G3U99_RS16895	G3U99_RS16895	G3U99_16825	ATPase RavA domain-containing protein	857.147	567.978	589.925	296.633	303.306	303.215	671.683	301.051	0.448204	-1.15777	3.70008e-06	5.47077e-05	4.029e-05
G3U99_RS16900	G3U99_RS16900	G3U99_16830	NUDIX hydrolase	39.1485	49.5796	23.7699	76.6212	72.2581	80.8573	37.4993	76.5789	2.04214	1.03008	0.00562417	0.0323431	0.0210942
G3U99_RS16915	G3U99_RS16915	G3U99_16845	glycosyl hydrolase family 18 protein	89.6296	218.734	101.562	746.509	743.991	793.115	136.642	761.205	5.57081	2.47789	2.57091e-13	1.11262e-11	6.81424e-12
G3U99_RS16955	G3U99_RS16955	G3U99_16885	L-serine ammonia-lyase	598.561	519.857	451.627	39.4052	33.8989	42.8068	523.348	38.7036	0.0739539	-3.75723	7.00291e-42	1.88728e-39	1.30258e-39
G3U99_RS16975	G3U99_RS16975	G3U99_16905	peptide MFS transporter	1545.34	1414.48	1622.83	366.687	504.915	397.152	1527.55	422.918	0.276861	-1.85277	2.31538e-16	1.39091e-14	1.03702e-14
G3U99_RS16980	G3U99_RS16980	G3U99_16910	DUF3316 domain-containing protein	22.6649	21.1442	16.2067	65.6753	45.4959	28.5379	20.0053	46.5697	2.32787	1.21901	0.0071279	0.039183	0.0508532
G3U99_RS17070	yiaY	G3U99_16995	L-threonine dehydrogenase	298.765	246.44	361.95	1147.13	907.241	1063.04	302.385	1039.14	3.43646	1.78092	1.95077e-13	8.76223e-12	6.09377e-12
G3U99_RS17150	G3U99_RS17150	G3U99_17075	cupin domain-containing protein	56.6624	26.9771	45.3788	21.8918	17.8415	11.8908	43.0061	17.208	0.40013	-1.32146	0.0060589	0.0342126	0.0447199
G3U99_RS17155	G3U99_RS17155	G3U99_17080	4a-hydroxytetrahydrobiopterin dehydratase	236.952	263.209	242.02	21.8918	13.3811	24.9706	247.394	20.0812	0.0811709	-3.62289	3.94922e-28	4.77856e-26	4.03817e-26
G3U99_RS17160	phhA	G3U99_17085	phenylalanine 4-monooxygenase	1085.86	866.914	746.59	61.297	75.8264	114.152	899.787	83.7583	0.0930868	-3.42528	3.86609e-31	5.45763e-29	3.85868e-29
G3U99_RS17165	G3U99_RS17165	G3U99_17090	acetoacetate--CoA ligase	1123.98	861.081	824.382	344.795	480.829	532.707	936.48	452.777	0.483489	-1.04845	5.28773e-05	0.000578431	0.000400042
G3U99_RS17185	G3U99_RS17185	G3U99_17110	response regulator	482.145	362.369	354.387	881.144	816.249	801.439	399.634	832.944	2.08427	1.05954	3.55387e-06	5.27822e-05	3.88934e-05
G3U99_RS17190	G3U99_RS17190	G3U99_17115	response regulator	78.2971	54.6834	54.0224	178.418	169.494	175.984	62.3343	174.632	2.80154	1.48622	1.87107e-07	3.53298e-06	2.38372e-06
G3U99_RS17195	G3U99_RS17195	G3U99_17120	response regulator	110.234	52.496	62.666	163.094	183.768	216.412	75.132	187.758	2.49904	1.32137	8.13921e-05	0.000857147	0.000581053
G3U99_RS17220	G3U99_RS17220	G3U99_17145	mechanosensitive ion channel family protein	75.2064	69.2656	49.7006	19.7026	18.7336	19.0253	64.7242	19.1538	0.29593	-1.75667	8.48257e-06	0.000114825	9.22659e-05
G3U99_RS17255	G3U99_RS17255	G3U99_17180	carbonic anhydrase family protein	199.864	169.883	339.261	4340.04	3295.33	4240.25	236.336	3958.54	16.7496	4.06606	3.29776e-43	9.31069e-41	5.6746e-41
G3U99_RS17260	G3U99_RS17260	G3U99_17185	BspA family leucine-rich repeat surface protein	30.9067	32.81	24.8503	76.6212	68.6898	55.8867	29.5224	67.0659	2.2717	1.18377	0.00102951	0.00781559	0.00642202
G3U99_RS17365	G3U99_RS17365	G3U99_17290	methyl-accepting chemotaxis protein	124.657	132.698	82.1141	32.8377	41.9276	34.4833	113.157	36.4162	0.321821	-1.63567	1.9379e-06	3.01855e-05	2.53514e-05
G3U99_RS17420	G3U99_RS17420	G3U99_17345	Gfo/Idh/MocA family oxidoreductase	70.0553	92.5972	74.5509	45.9727	22.3019	20.2143	79.0678	29.4963	0.373051	-1.42256	0.000392769	0.00342705	0.00279065
G3U99_RS17435	G3U99_RS17435	G3U99_17360	Lrp/AsnC family transcriptional regulator	59.753	51.0378	55.1029	26.2701	24.9781	23.7816	55.2979	25.0099	0.452276	-1.14472	0.00213681	0.0146126	0.019056
G3U99_RS17495	codB	G3U99_17420	cytosine permease	17.5138	24.0607	19.4481	4.37835	5.35245	8.32355	20.3409	6.01812	0.295864	-1.757	0.00458896	0.0275384	0.0358439
G3U99_RS17505	G3U99_RS17505	G3U99_17430	TerC family protein	33.9974	40.1011	82.1141	14.2297	14.2732	22.5925	52.0709	17.0318	0.327088	-1.61225	0.000943174	0.00724362	0.00927408
G3U99_RS17515	G3U99_RS17515	G3U99_17440	ATP-binding protein	132.899	122.491	97.2404	13.1351	13.3811	21.4034	117.543	15.9732	0.135892	-2.87947	2.89422e-14	1.45422e-12	8.77113e-13
G3U99_RS17545	G3U99_RS17545	G3U99_17470	acyl-CoA thioesterase	110.234	123.949	99.4013	16.4188	13.3811	22.5925	111.195	17.4642	0.157059	-2.67062	4.1651e-13	1.76392e-11	1.44876e-11
G3U99_RS17670	G3U99_RS17670	G3U99_17595	DEAD/DEAH box helicase	79.3273	252.273	144.78	65.6753	57.9849	42.8068	158.793	55.489	0.349442	-1.51688	0.000278586	0.00255687	0.00210003
G3U99_RS17840	G3U99_RS17840	G3U99_17765	M4 family metallopeptidase	26.7858	11.6658	20.5285	284.593	383.592	530.329	19.6601	399.505	20.3206	4.34487	3.38367e-31	5.01545e-29	3.46161e-29
G3U99_RS17850	G3U99_RS17850	G3U99_17775	DUF3612 domain-containing protein	74.1762	67.8074	60.5051	20.7972	14.2732	32.1051	67.4962	22.3918	0.331749	-1.59183	7.04104e-05	0.000750833	0.000507225
G3U99_RS17890	G3U99_RS17890	G3U99_17815	diguanylate cyclase	124.657	83.8479	100.482	19.7026	11.597	11.8908	102.996	14.3968	0.139781	-2.83876	1.76033e-12	6.91192e-11	5.84099e-11
G3U99_RS17895	G3U99_RS17895	G3U99_17820	alpha-ketoglutarate-dependent dioxygenase AlkB	55.6321	40.1011	48.6202	91.9454	99.9125	82.0464	48.1178	91.3014	1.89746	0.924066	0.00322665	0.0206819	0.0145442
G3U99_RS17910	G3U99_RS17910	G3U99_17835	GGDEF domain-containing protein	48.4206	35.7265	30.2526	95.2292	75.8264	83.2355	38.1332	84.7637	2.22283	1.1524	0.000724609	0.00577447	0.00493282
G3U99_RS17940	G3U99_RS17940	G3U99_17865	MFS transporter	257.556	162.592	216.09	27.3647	35.683	28.5379	212.079	30.5285	0.143949	-2.79637	1.66259e-17	1.13305e-15	9.08367e-16
G3U99_RS18040	G3U99_RS18040	G3U99_17965	porin	150.413	118.116	66.9878	364.498	430.872	1053.52	111.839	616.298	5.51059	2.46221	5.0177e-09	1.25e-07	7.71563e-08
G3U99_RS18085	G3U99_RS18085	G3U99_18010	hypothetical protein	66.9646	87.4934	71.3096	192.648	193.58	331.753	75.2559	239.327	3.18018	1.66911	1.60866e-07	3.06679e-06	1.89232e-06
G3U99_RS18125	G3U99_RS18125	G3U99_18050	non-ribosomal peptide synthetase	26.7858	28.4354	28.0917	42.689	61.5532	70.1556	27.771	58.1326	2.09329	1.06577	0.00507597	0.0296657	0.0248674
G3U99_RS18130	G3U99_RS18130	G3U99_18055	type I polyketide synthase	18.544	24.7898	16.2067	44.8781	118.646	130.799	19.8469	98.1076	4.94323	2.30545	5.42579e-07	9.43387e-06	7.68075e-06
G3U99_RS18155	G3U99_RS18155	G3U99_18080	M28 family metallopeptidase	40.1788	47.3923	22.6894	75.5266	121.322	108.206	36.7535	101.685	2.76668	1.46815	0.000105608	0.00108706	0.000741895
G3U99_RS18175	G3U99_RS18175	G3U99_18100	DsbA family protein	54.6019	48.1214	55.1029	17.5134	13.3811	14.2689	52.6087	15.0545	0.28616	-1.80511	1.47861e-05	0.000185734	0.00024192
G3U99_RS18275	G3U99_RS18275	G3U99_18200	hypothetical protein	53.5717	89.6808	68.0682	14.2297	24.086	22.5925	70.4402	20.3027	0.288226	-1.79473	1.17304e-05	0.000151195	0.000103242
G3U99_RS18340	G3U99_RS18340	G3U99_18265	DMT family transporter	27.8161	15.3113	32.4135	5.47294	8.92076	4.75631	25.1803	6.38334	0.253505	-1.97991	0.00171637	0.0121682	0.0158608
G3U99_RS18360	G3U99_RS18360	G3U99_18285	multidrug effflux MFS transporter	864.359	453.508	464.593	276.931	278.328	298.459	594.153	284.572	0.478955	-1.06204	0.000413275	0.00355117	0.00255465
G3U99_RS18370	G3U99_RS18370	G3U99_18295	GGDEF domain-containing phosphodiesterase	554.261	414.865	265.79	571.375	826.954	864.46	411.639	754.263	1.83234	0.873689	0.00500145	0.0293471	0.0193501
G3U99_RS18390	G3U99_RS18390	G3U99_18315	LuxR C-terminal-related transcriptional regulator	372.941	481.943	316.571	192.648	248.889	209.278	390.485	216.938	0.55556	-0.847984	0.00125476	0.00931097	0.00669446
G3U99_RS18395	G3U99_RS18395	G3U99_18320	trypsin-like serine protease	113.325	95.5136	111.286	447.687	431.765	418.556	106.708	432.669	4.05469	2.01959	4.0534e-18	2.96699e-16	2.04779e-16
G3U99_RS18400	G3U99_RS18400	G3U99_18325	trypsin-like serine protease	86.5389	95.5136	86.4359	47.0673	29.4385	33.2942	89.4961	36.6	0.408956	-1.28998	0.000130277	0.00130696	0.000897689
G3U99_RS18535	aroG	G3U99_18460	3-deoxy-7-phosphoheptulonate synthase AroG	151.443	192.486	121.01	42.689	73.1502	59.4539	154.98	58.431	0.377024	-1.40727	2.08059e-05	0.000250728	0.000205512
G3U99_RS18610	G3U99_RS18610	G3U99_18535	DMT family transporter	13.3929	12.3949	17.2872	2.18918	2.67623	3.56724	14.3583	2.81088	0.195766	-2.35279	0.00322234	0.0206767	0.0445648
G3U99_RS18635	G3U99_RS18635	G3U99_18560	YjiH family protein	64.9042	56.8707	59.4247	17.5134	20.5177	15.458	60.3998	17.8297	0.295195	-1.76026	8.44058e-06	0.00011478	0.000123739
G3U99_RS18645	G3U99_RS18645	G3U99_18570	ferredoxin--NADP reductase	915.87	834.833	726.061	1754.63	1568.27	1769.35	825.588	1697.41	2.05601	1.03984	6.60866e-07	1.12272e-05	7.81606e-06
G3U99_RS18675	G3U99_RS18675	G3U99_18600	cupredoxin family protein	20.6045	27.7062	44.2984	83.1887	69.5819	64.2102	30.8697	72.327	2.34297	1.22834	0.00136351	0.00999291	0.0081627
G3U99_RS18765	G3U99_RS18765	G3U99_18690	histidine decarboxylase	10.3022	23.3316	10.8045	195.931	232.832	252.085	14.8128	226.949	15.3212	3.93746	1.69212e-25	1.8241e-23	1.21897e-23
G3U99_RS18805	G3U99_RS18805	G3U99_18730	hypothetical protein	327.612	215.088	578.04	39.4052	66.0136	126.042	373.58	77.1537	0.206525	-2.27561	2.51059e-07	4.59423e-06	2.85288e-06
G3U99_RS18810	G3U99_RS18810	G3U99_18735	ThiF family adenylyltransferase	232.831	221.65	492.684	29.5539	66.0136	91.559	315.722	62.3755	0.197565	-2.3396	4.69611e-08	9.94401e-07	6.93759e-07
G3U99_RS18845	G3U99_RS18845	G3U99_18770	dihydroorotase	29.8765	18.2278	38.8961	48.1619	70.474	89.1809	29.0002	69.2723	2.38869	1.25622	0.00228279	0.0154682	0.00996752
G3U99_RS18865	G3U99_RS18865	G3U99_18790	cellulose-binding domain-containing protein	139.08	224.566	209.607	213.445	438.009	478.01	191.085	376.488	1.97027	0.978392	0.00450882	0.0272506	0.0206558
G3U99_RS18995	G3U99_RS18995	G3U99_18920	oligopeptide/dipeptide ABC transporter ATP-binding protein	4.1209	5.83289	3.24135	14.2297	25.8702	13.0799	4.39838	17.7266	4.03025	2.01087	0.00444078	0.0269492	0.0349476
G3U99_RS19015	G3U99_RS19015	G3U99_18940	tandem large repeat	269.919	285.083	269.032	1195.29	725.257	631.401	274.678	850.65	3.0969	1.63082	1.26017e-08	2.94154e-07	2.03825e-07
G3U99_RS19020	G3U99_RS19020	G3U99_18945	hypothetical protein	63.8739	50.3087	72.39	512.267	267.623	228.303	62.1909	336.064	5.40376	2.43396	7.9107e-12	2.93141e-10	2.13464e-10
G3U99_RS19025	G3U99_RS19025	G3U99_18950	tandem large repeat	151.443	134.157	146.941	1128.52	656.568	544.598	144.18	776.562	5.38605	2.42923	3.55133e-15	1.89692e-13	1.37756e-13
G3U99_RS19030	G3U99_RS19030	G3U99_18955	hypothetical protein	130.839	115.929	117.769	801.239	568.252	492.278	121.512	620.59	5.10723	2.35254	2.3844e-18	1.81245e-16	1.31126e-16
G3U99_RS19035	G3U99_RS19035	G3U99_18960	DUF3103 domain-containing protein	46.3601	36.4556	41.057	83.1887	122.214	171.227	41.2909	125.543	3.04046	1.60429	6.88628e-06	9.55759e-05	5.93392e-05
G3U99_RS19040	G3U99_RS19040	G3U99_18965	M9 family metallopeptidase	22.6649	20.4151	25.9308	90.8508	115.97	86.8027	23.0036	97.8745	4.25474	2.08907	2.24086e-09	5.95786e-08	4.75512e-08
G3U99_RS19055	G3U99_RS19055	G3U99_18980	nitrogenase-stabilizing/protective protein NifW	16.4836	21.8734	22.6894	1.09459	7.1366	3.56724	20.3488	3.93281	0.19327	-2.37131	0.00122235	0.00909323	0.0119948
G3U99_RS19095	G3U99_RS19095	G3U99_19020	hypothetical protein	32.9672	13.124	21.609	63.4861	78.5026	112.962	22.5667	84.9837	3.76589	1.91299	6.62105e-06	9.28042e-05	7.73284e-05
G3U99_RS19100	G3U99_RS19100	G3U99_19025	L%2CD-transpeptidase family protein	174.108	100.617	141.539	216.729	274.759	242.572	138.755	244.687	1.76345	0.818398	0.0040978	0.0251511	0.0163165
G3U99_RS19105	phrB	G3U99_19030	deoxyribodipyrimidine photo-lyase	631.528	376.951	502.409	1137.28	909.025	843.057	503.629	963.12	1.91236	0.935354	0.00043171	0.0036882	0.00263216
G3U99_RS19110	G3U99_RS19110	G3U99_19035	MerR family transcriptional regulator	588.258	326.642	455.949	755.266	817.141	731.283	456.95	767.897	1.68048	0.748877	0.00481913	0.0286299	0.0207803
G3U99_RS19115	G3U99_RS19115	G3U99_19040	DUF523 and DUF1722 domain-containing protein	1233.18	723.279	960.519	2073.15	2127.6	1869.23	972.326	2023.33	2.08092	1.05722	2.79477e-05	0.000327475	0.000205266
G3U99_RS19140	G3U99_RS19140	G3U99_19065	DMT family transporter	89.6296	54.6834	50.7811	14.2297	6.24453	19.0253	65.0313	13.1665	0.202464	-2.30427	1.52444e-06	2.41025e-05	2.87127e-05
G3U99_RS19175	G3U99_RS19175	G3U99_19100	TAXI family TRAP transporter solute-binding subunit	444.027	539.543	330.617	209.066	195.365	168.849	438.062	191.093	0.436224	-1.19686	8.17726e-06	0.000111455	6.98558e-05
G3U99_RS19190	G3U99_RS19190	G3U99_19115	ABC transporter ATP-binding protein	265.798	270.5	261.469	99.6076	131.135	123.664	265.922	118.136	0.444249	-1.17056	2.44251e-06	3.76147e-05	2.57932e-05
G3U99_RS19210	putP	G3U99_19135	sodium/proline symporter PutP	483.175	668.596	503.489	67.8645	123.106	149.824	551.753	113.598	0.205886	-2.28008	6.78476e-13	2.77427e-11	1.72656e-11
G3U99_RS19215	G3U99_RS19215	G3U99_19140	1-pyrroline-5-carboxylate dehydrogenase	1037.44	922.326	1063.16	260.512	351.478	501.791	1007.64	371.26	0.368445	-1.44048	2.07222e-07	3.88803e-06	2.65918e-06
G3U99_RS19220	putA	G3U99_19145	bifunctional proline dehydrogenase/L-glutamate gamma-semialdehyde dehydrogenase PutA	2226.32	3882.52	2111.2	540.727	752.912	960.775	2740.01	751.471	0.274259	-1.86639	3.19057e-09	8.26065e-08	6.07952e-08
G3U99_RS19240	G3U99_RS19240	G3U99_19165	helix-turn-helix transcriptional regulator	189.561	183.007	249.584	55.824	60.6611	32.1051	207.384	49.5301	0.238833	-2.06593	2.24205e-10	6.9235e-09	4.65091e-09
G3U99_RS19285	G3U99_RS19285	G3U99_19210	HD domain-containing protein	131.869	180.091	180.435	113.837	89.2076	93.9372	164.131	98.994	0.603139	-0.729439	0.00928156	0.0485277	0.0411377
G3U99_RS19290	G3U99_RS19290	G3U99_19215	GNAT family protein	246.224	214.359	230.136	71.1483	76.7185	89.1809	230.239	79.0159	0.34319	-1.54292	2.90876e-09	7.56406e-08	6.18546e-08
G3U99_RS19295	G3U99_RS19295	G3U99_19220	hypothetical protein	81.3878	72.1821	81.0336	27.3647	47.28	47.5631	78.2012	40.736	0.520912	-0.940887	0.0074921	0.0407529	0.035261
G3U99_RS19355	G3U99_RS19355	G3U99_19280	C4-dicarboxylate TRAP transporter substrate-binding protein	44.2997	169.883	74.5509	27.3647	22.3019	28.5379	96.2446	26.0682	0.270853	-1.88442	0.000101027	0.00104718	0.000712239
G3U99_RS19370	G3U99_RS19370	G3U99_19295	HAD-IIB family hydrolase	10.3022	22.6025	16.2067	4.37835	5.35245	3.56724	16.3705	4.43268	0.270773	-1.88485	0.00876459	0.0463562	0.0601051
G3U99_RS19390	G3U99_RS19390	G3U99_19315	DUF465 domain-containing protein	53.5717	51.7669	93.999	145.58	173.063	151.013	66.4459	156.552	2.35608	1.23639	0.000114211	0.00115753	0.000984898
G3U99_RS19450	G3U99_RS19450	G3U99_19375	hypothetical protein	95.8109	23.3316	93.999	125.878	156.113	215.223	71.0472	165.738	2.33279	1.22206	0.00718709	0.0394193	0.0333639
G3U99_RS19460	G3U99_RS19460	G3U99_19385	hypothetical protein	6.18135	5.10378	6.48269	21.8918	24.9781	20.2143	5.92261	22.3614	3.7756	1.91671	0.00117914	0.00882717	0.011715
G3U99_RS19470	G3U99_RS19470	G3U99_19395	hypothetical protein	110.234	33.5391	92.9186	122.594	183.768	222.358	78.8973	176.24	2.23379	1.15949	0.00544457	0.0315242	0.0206251
G3U99_RS19500	G3U99_RS19500	G3U99_19425	toxin VasX	11.3325	13.124	14.0458	59.1078	45.4959	47.5631	12.8341	50.7223	3.95215	1.98264	4.28322e-06	6.25498e-05	7.27389e-05
G3U99_RS19525	G3U99_RS19525	G3U99_19450	RebB family R body protein	58.7228	16.0405	37.8157	59.1078	102.589	107.017	37.5263	89.5712	2.38689	1.25513	0.00590097	0.0334482	0.0276074
G3U99_RS19530	G3U99_RS19530	G3U99_19455	RebB family R body protein	24.7254	10.2076	30.2526	36.1214	60.6611	63.0212	21.7285	53.2679	2.45152	1.29368	0.00559688	0.0322487	0.0353266
G3U99_RS19535	G3U99_RS19535	G3U99_19460	RebB family R body protein	178.229	48.8505	170.711	260.512	372.888	407.854	132.597	347.085	2.61759	1.38824	0.000892957	0.00691167	0.00492656
G3U99_RS19540	G3U99_RS19540	G3U99_19465	RebB family R body protein	294.644	59.7872	237.699	288.971	622.669	733.661	197.377	548.434	2.77861	1.47437	0.00232542	0.0156853	0.0112931
G3U99_RS19545	G3U99_RS19545	G3U99_19470	RebB family R body protein	232.831	81.6605	239.86	425.795	483.505	642.102	184.784	517.134	2.79859	1.4847	8.83919e-05	0.000925687	0.00064236
G3U99_RS19550	G3U99_RS19550	G3U99_19475	RebB family R body protein	24.7254	10.2076	19.4481	48.1619	45.4959	36.8614	18.127	43.5064	2.40009	1.26309	0.00483399	0.0286608	0.0371675
G3U99_RS19560	G3U99_RS19560	G3U99_19485	dicarboxylate/amino acid:cation symporter	184.41	239.149	185.837	58.0132	91.8838	101.072	203.132	83.6562	0.411832	-1.27987	2.44329e-05	0.000289726	0.000231811
G3U99_RS19565	G3U99_RS19565	G3U99_19490	hypothetical protein	98.9016	83.8479	76.7118	10.9459	8.02868	5.94539	86.4871	8.30665	0.096045	-3.38015	4.42701e-14	2.16923e-12	1.46169e-12
G3U99_RS19610	nhaD	G3U99_19535	sodium:proton antiporter NhaD	251.375	310.602	208.527	114.932	134.703	120.097	256.834	123.244	0.479858	-1.05932	7.58927e-05	0.000806205	0.000499531
G3U99_RS19690	G3U99_RS19690	G3U99_19615	DUF3081 domain-containing protein	82.418	56.1416	75.6314	214.539	224.803	259.219	71.397	232.854	3.2614	1.70549	7.05405e-10	2.00112e-08	1.68302e-08
G3U99_RS19695	G3U99_RS19695	G3U99_19620	hypothetical protein	14.4231	26.248	7.56314	1.09459	3.5683	4.75631	16.0781	3.13973	0.19528	-2.35638	0.00455257	0.0274311	0.0343103
G3U99_RS19710	G3U99_RS19710	G3U99_19635	DASS family sodium-coupled anion symporter	2497.27	3300.69	4784.23	526.497	923.298	954.83	3527.39	801.542	0.227233	-2.13775	1.86354e-11	6.61612e-10	4.03234e-10
G3U99_RS19800	G3U99_RS19800	G3U99_19725	LysR family transcriptional regulator	78.2971	71.453	58.3442	24.0809	24.9781	38.0505	69.3648	29.0365	0.418606	-1.25633	0.000662245	0.00536401	0.00372183
G3U99_RS19820	G3U99_RS19820	G3U99_19745	hypothetical protein	56.6624	50.3087	58.3442	111.648	124.891	184.307	55.1051	140.282	2.54572	1.34807	2.17036e-05	0.000261015	0.000178407
G3U99_RS19825	G3U99_RS19825	G3U99_19750	sensor domain-containing diguanylate cyclase	72.1157	111.554	56.1833	29.5539	28.5464	33.2942	79.9511	30.4648	0.381044	-1.39197	0.000294093	0.0026621	0.00215394
G3U99_RS19840	G3U99_RS19840	G3U99_19765	ABC transporter ATP-binding protein	303.916	304.04	334.939	124.783	114.186	92.7481	314.298	110.572	0.351807	-1.50714	1.49e-09	4.05238e-08	2.98305e-08
G3U99_RS19845	G3U99_RS19845	G3U99_19770	ABC transporter permease subunit	74.1762	125.407	108.045	18.608	42.8196	20.2143	102.543	27.214	0.265392	-1.91381	4.51471e-06	6.54468e-05	4.44969e-05
G3U99_RS19850	G3U99_RS19850	G3U99_19775	ABC transporter permease	70.0553	108.638	83.1945	24.0809	25.8702	22.5925	87.2958	24.1812	0.277003	-1.85203	4.40094e-07	7.81233e-06	6.22589e-06
G3U99_RS19855	G3U99_RS19855	G3U99_19780	extracellular solute-binding protein	258.586	775.046	328.456	101.797	105.265	71.3447	454.03	92.8021	0.204397	-2.29056	1.14119e-08	2.69567e-07	1.97828e-07
G3U99_RS19860	G3U99_RS19860	G3U99_19785	ROK family protein	66.9646	157.488	93.999	38.3106	41.9276	34.4833	106.151	38.2405	0.360247	-1.47294	0.000155909	0.00153044	0.00104877
G3U99_RS19865	G3U99_RS19865	G3U99_19790	hypothetical protein	19.5743	104.263	37.8157	10.9459	8.02868	13.0799	53.8843	10.6848	0.198292	-2.3343	0.00014172	0.00140983	0.00179939
G3U99_RS19870	G3U99_RS19870	G3U99_19795	glycosyltransferase family 4 protein	52.5415	196.86	116.688	14.2297	22.3019	29.727	122.03	22.0862	0.18099	-2.46602	4.44057e-07	7.85914e-06	4.84139e-06
G3U99_RS19875	G3U99_RS19875	G3U99_19800	hypothetical protein	229.74	185.924	175.033	62.3915	64.2294	66.5884	196.899	64.4031	0.327088	-1.61225	4.94538e-09	1.23718e-07	1.01613e-07
G3U99_RS20125	G3U99_RS20125	G3U99_20050	SpoIIE family protein phosphatase	499.659	344.87	383.559	2037.03	1803.78	2470.91	409.363	2103.9	5.13946	2.36162	8.99078e-22	8.46132e-20	6.10314e-20
G3U99_RS20130	G3U99_RS20130	G3U99_20055	STAS domain-containing protein	112.295	61.9745	109.125	518.835	494.21	712.258	94.4648	575.101	6.08799	2.60597	8.31672e-18	5.80116e-16	3.54445e-16
G3U99_RS20135	G3U99_RS20135	G3U99_20060	methyl-accepting chemotaxis protein	200.894	161.134	113.447	832.982	595.014	835.922	158.492	754.639	4.76139	2.25138	2.72107e-15	1.48011e-13	1.01231e-13
G3U99_RS20140	G3U99_RS20140	G3U99_20065	chemotaxis response regulator protein-glutamate methylesterase	96.8411	70.7238	60.5051	465.2	280.112	468.497	76.0234	404.603	5.32209	2.41199	1.12674e-14	5.75899e-13	4.17356e-13
G3U99_RS20145	G3U99_RS20145	G3U99_20070	chemotaxis protein CheD	92.7202	58.3289	39.9766	320.714	256.026	311.539	63.6753	296.093	4.65005	2.21725	1.33516e-11	4.82694e-10	3.3216e-10
G3U99_RS20150	G3U99_RS20150	G3U99_20075	protein-glutamate O-methyltransferase CheR	171.017	104.263	97.2404	780.442	436.225	612.375	124.174	609.681	4.90991	2.2957	6.14473e-13	2.5477e-11	1.74619e-11
G3U99_RS20155	aer2	G3U99_20080	aerotaxis transducer Aer2	936.474	652.555	513.213	2440.93	1434.46	2048.78	700.747	1974.72	2.81803	1.49468	6.11393e-07	1.05071e-05	6.55579e-06
G3U99_RS20160	G3U99_RS20160	G3U99_20085	chemotaxis protein CheW	97.8714	99.1592	49.7006	234.242	116.862	164.093	82.2437	171.732	2.08809	1.06218	0.00423365	0.0259026	0.0210942
G3U99_RS20165	G3U99_RS20165	G3U99_20090	chemotaxis protein CheW	167.927	156.03	84.275	320.714	186.444	272.299	136.077	259.819	1.90935	0.933082	0.005699	0.0325524	0.0237151
G3U99_RS20230	G3U99_RS20230	G3U99_20155	hypothetical protein	1024.04	1249.7	1119.34	419.227	285.464	237.816	1131.03	314.169	0.277773	-1.84802	5.47561e-12	2.04182e-10	1.25231e-10
G3U99_RS20290	G3U99_RS20290	G3U99_20215	monooxygenase	89.6296	55.4125	85.3554	222.201	98.1283	148.635	76.7992	156.322	2.03546	1.02535	0.0049613	0.0292401	0.024086
G3U99_RS20305	G3U99_RS20305	G3U99_20230	substrate-binding domain-containing protein	35.0276	19.686	32.4135	1.09459	0.892076	0	29.0424	0.662221	0.0228019	-5.4547	3.09471e-06	4.69272e-05	5.47343e-05
G3U99_RS20310	G3U99_RS20310	G3U99_20235	substrate-binding domain-containing protein	29.8765	29.1645	21.609	4.37835	0	9.51263	26.8833	4.63033	0.172238	-2.53753	0.000393051	0.00342705	0.00435886
G3U99_RS20315	G3U99_RS20315	G3U99_20240	EAL domain-containing protein	63.8739	43.0176	32.4135	22.9864	18.7336	16.6471	46.435	19.4557	0.418987	-1.25502	0.00470978	0.0281495	0.0364145
G3U99_RS20355	G3U99_RS20355	G3U99_20280	AbgT family transporter	12.3627	31.3518	36.7352	6.56753	8.02868	7.13447	26.8166	7.24356	0.270115	-1.88835	0.00227131	0.015408	0.0201045
G3U99_RS20360	G3U99_RS20360	G3U99_20285	LysR family transcriptional regulator	83.4482	86.7643	58.3442	24.0809	24.086	28.5379	76.1856	25.5683	0.335605	-1.57516	1.79267e-05	0.000219149	0.000137274
G3U99_RS20395	G3U99_RS20395	G3U99_20320	hypothetical protein	533.656	679.532	892.45	392.957	173.955	127.231	701.88	231.381	0.329659	-1.60095	4.17825e-05	0.000470073	0.000325205
G3U99_RS20495	G3U99_RS20495	G3U99_20420	HupE/UreJ family protein	11.3325	13.124	7.56314	29.5539	28.5464	28.5379	10.6732	28.8794	2.70578	1.43605	0.00485947	0.0287543	0.036145
G3U99_RS20520	G3U99_RS20520	G3U99_20445	GNAT family N-acetyltransferase	22.6649	27.7062	27.0112	55.824	56.2008	45.185	25.7941	52.4033	2.0316	1.02261	0.00661303	0.0368189	0.0477123
G3U99_RS20540	G3U99_RS20540	G3U99_20465	transporter substrate-binding domain-containing protein	118.476	104.992	78.8727	42.689	57.9849	54.6976	100.78	51.7905	0.513895	-0.960454	0.00316891	0.0203779	0.0143328
G3U99_RS20595	cyoA	G3U99_20520	ubiquinol oxidase subunit II	17.5138	17.4987	8.64359	65.6753	85.6393	82.0464	14.552	77.787	5.34544	2.41831	4.47532e-09	1.12911e-07	7.57765e-08
G3U99_RS20600	cyoB	G3U99_20525	cytochrome o ubiquinol oxidase subunit I	42.2392	69.2656	32.4135	149.959	197.149	255.652	47.9728	200.92	4.1882	2.06633	1.14024e-08	2.69567e-07	1.65084e-07
G3U99_RS20605	cyoC	G3U99_20530	cytochrome o ubiquinol oxidase subunit III	19.5743	16.0405	9.72404	86.4725	59.7691	90.37	15.1129	78.8705	5.21875	2.3837	1.03368e-08	2.47124e-07	2.03902e-07
G3U99_RS20610	cyoD	G3U99_20535	cytochrome o ubiquinol oxidase subunit IV	7.21157	10.2076	8.64359	36.1214	29.4385	17.8362	8.68758	27.7987	3.19982	1.67799	0.0024533	0.0164543	0.0206564
G3U99_RS20615	cyoE	G3U99_20540	heme o synthase	21.6347	29.1645	27.0112	65.6753	92.7759	78.4792	25.9368	78.9768	3.04497	1.60643	8.56264e-06	0.000115644	7.20311e-05
G3U99_RS20625	G3U99_RS20625	G3U99_20550	hypothetical protein	188.531	238.42	278.756	499.132	483.505	335.32	235.235	439.319	1.86757	0.901164	0.00090769	0.00701655	0.00451789
G3U99_RS20630	G3U99_RS20630	G3U99_20555	hypothetical protein	92.7202	105.721	119.93	248.472	181.983	136.744	106.124	189.066	1.78157	0.833145	0.00629641	0.0353853	0.0298553
G3U99_RS20640	G3U99_RS20640	G3U99_20565	AHH domain-containing protein	314.219	365.285	320.893	661.131	499.562	429.257	333.466	529.984	1.58932	0.66841	0.00778581	0.0420803	0.0306823
G3U99_RS20645	G3U99_RS20645	G3U99_20570	PAAR-like domain-containing protein	1026.1	702.135	1035.07	1612.33	1315.81	1437.6	921.103	1455.25	1.57989	0.659828	0.00629532	0.0353853	0.0270126
G3U99_RS20715	G3U99_RS20715	G3U99_20640	NCS2 family permease	142.171	102.076	73.4705	26.2701	26.7623	26.1597	105.906	26.3974	0.249254	-2.00431	9.05118e-08	1.80688e-06	1.52693e-06
G3U99_RS20745	G3U99_RS20745	G3U99_20670	urate hydroxylase PuuD	233.861	132.698	144.78	61.297	99.9125	111.773	170.446	90.9943	0.533858	-0.905471	0.00887413	0.0468519	0.0406422
G3U99_RS20750	G3U99_RS20750	G3U99_20675	methyl-accepting chemotaxis protein	91.69	78.7441	52.942	6.56753	8.92076	7.13447	74.4587	7.54092	0.101277	-3.30363	8.91978e-12	3.28481e-10	1.99361e-10
G3U99_RS20775	G3U99_RS20775	G3U99_20700	methyltransferase domain-containing protein	25.7556	24.7898	20.5285	9.8513	3.5683	2.37816	23.6913	5.26592	0.222272	-2.1696	0.000910364	0.00702806	0.00936436
G3U99_RS20780	guaD	G3U99_20705	guanine deaminase	1072.46	630.682	525.098	55.824	70.474	59.4539	742.748	61.9173	0.0833625	-3.58446	3.3706e-28	4.16339e-26	3.04323e-26
G3U99_RS20785	xdhC	G3U99_20710	xanthine dehydrogenase accessory protein XdhC	1159	575.269	507.811	93.04	115.078	129.61	747.361	112.576	0.150631	-2.73091	2.50351e-15	1.37438e-13	1.00708e-13
G3U99_RS20790	xdhB	G3U99_20715	xanthine dehydrogenase molybdopterin binding subunit	3867.46	2083.07	1895.11	233.147	223.911	271.11	2615.21	242.723	0.0928118	-3.42955	5.66641e-29	7.14812e-27	5.22492e-27
G3U99_RS20795	xdhA	G3U99_20720	xanthine dehydrogenase small subunit	2316.98	1267.2	1097.74	61.297	68.6898	59.4539	1560.64	63.1469	0.0404623	-4.62728	2.10216e-45	6.55986e-43	4.80672e-43
G3U99_RS20835	G3U99_RS20835	G3U99_20760	hypothetical protein	14.4231	5.10378	5.40224	130.256	86.5313	65.3993	8.30972	94.0622	11.3195	3.50074	1.48999e-12	5.92894e-11	4.75325e-11
G3U99_RS20855	G3U99_RS20855	G3U99_20780	amidohydrolase	222.529	264.668	248.503	65.6753	85.6393	78.4792	245.233	76.5979	0.312347	-1.67878	2.09239e-10	6.49517e-09	4.70834e-09
G3U99_RS20945	G3U99_RS20945	G3U99_20870	S66 peptidase family protein	29.8765	37.1847	25.9308	124.783	156.113	159.337	30.9973	146.744	4.73409	2.24309	2.97465e-12	1.15272e-10	9.3455e-11
G3U99_RS20955	G3U99_RS20955	G3U99_20880	DUF1800 domain-containing protein	47.3903	64.1618	54.0224	93.04	136.488	121.286	55.1915	116.938	2.11876	1.08322	0.000588251	0.00482399	0.00306651
G3U99_RS20960	G3U99_RS20960	G3U99_20885	DUF1501 domain-containing protein	36.0579	57.5998	25.9308	86.4725	109.725	108.206	39.8628	101.468	2.54543	1.34791	0.000297651	0.00268203	0.0022231
G3U99_RS21045	G3U99_RS21045	G3U99_20970	YHS domain-containing (seleno)protein	33.9974	48.1214	25.9308	77.7158	57.0928	80.8573	36.0165	71.8887	1.99599	0.997105	0.0089419	0.0470422	0.039093
G3U99_RS21050	G3U99_RS21050	G3U99_20975	hypothetical protein	39.1485	83.8479	52.942	111.648	132.919	142.689	58.6461	129.086	2.20109	1.13822	0.00117093	0.00877682	0.00611247
G3U99_RS21055	G3U99_RS21055	G3U99_20980	GNAT family N-acyltransferase	138.05	167.696	109.125	292.255	378.24	391.207	138.29	353.901	2.55911	1.35564	6.39456e-07	1.08946e-05	7.6513e-06
G3U99_RS21110	G3U99_RS21110	G3U99_21035	methyl-accepting chemotaxis protein	138.05	175.716	83.1945	31.7431	41.0355	38.0505	132.32	36.943	0.279194	-1.84066	5.40209e-07	9.4203e-06	7.6695e-06
G3U99_RS21145	G3U99_RS21145	G3U99_21070	non-ribosomal peptide synthetase/type I polyketide synthase	38.1183	44.4758	44.2984	83.1887	90.9917	99.8826	42.2975	91.3543	2.1598	1.1109	0.000409382	0.00353308	0.0024576
G3U99_RS21200	G3U99_RS21200	G3U99_21125	GyrI-like domain-containing protein	131.869	116.658	166.389	272.553	243.537	337.698	138.305	284.596	2.05774	1.04106	0.000112092	0.00114388	0.000852253
G3U99_RS21240	G3U99_RS21240	G3U99_21165	MurR/RpiR family transcriptional regulator	83.4482	107.909	72.39	9.8513	9.81283	8.32355	87.9156	9.32923	0.106116	-3.23629	1.58397e-13	7.28013e-12	5.93339e-12
G3U99_RS21275	G3U99_RS21275	G3U99_21200	MFS transporter	18.544	18.9569	17.2872	4.37835	5.35245	3.56724	18.2627	4.43268	0.242718	-2.04265	0.00257377	0.0171652	0.0214442
G3U99_RS21280	G3U99_RS21280	G3U99_21205	ATP-binding cassette domain-containing protein	27.8161	40.1011	25.9308	6.56753	13.3811	10.7017	31.2827	10.2168	0.326596	-1.61442	0.00223716	0.0152112	0.017576
G3U99_RS21295	G3U99_RS21295	G3U99_21220	IucA/IucC family protein	88.5993	298.207	167.47	20.7972	44.6038	28.5379	184.759	31.3129	0.16948	-2.56081	2.47298e-08	5.4915e-07	4.41911e-07
G3U99_RS21300	G3U99_RS21300	G3U99_21225	GNAT family N-acetyltransferase	28.8463	151.655	64.8269	15.3242	18.7336	17.8362	81.7762	17.298	0.211529	-2.24107	4.69446e-05	0.000521226	0.000424127
G3U99_RS21305	G3U99_RS21305	G3U99_21230	IucA/IucC family protein	45.3299	225.296	91.8381	36.1214	33.0068	33.2942	120.821	34.1408	0.282573	-1.8233	0.000280954	0.00256668	0.0021146
G3U99_RS21310	G3U99_RS21310	G3U99_21235	SidA/IucD/PvdA family monooxygenase	43.2694	158.217	62.666	17.5134	26.7623	17.8362	88.0509	20.704	0.235136	-2.08843	4.1486e-05	0.000467625	0.000371933
G3U99_RS21405	G3U99_RS21405	G3U99_21330	hypothetical protein	23.6952	32.81	27.0112	302.106	306.874	271.11	27.8388	293.363	10.5379	3.39752	3.81656e-31	5.45763e-29	3.93814e-29
G3U99_RS21440	G3U99_RS21440	G3U99_21365	ABC transporter substrate-binding protein	261.677	288.728	403.007	181.702	189.12	189.063	317.804	186.628	0.587243	-0.76797	0.00339467	0.0215032	0.0155734
G3U99_RS21485	G3U99_RS21485	G3U99_21410	DUF1566 domain-containing protein	2.06045	5.83289	7.56314	18.608	26.7623	29.727	5.15216	25.0324	4.85862	2.28055	0.000331966	0.00293765	0.00322799
G3U99_RS21615	G3U99_RS21615	G3U99_21540	GGDEF domain-containing protein	23.6952	18.2278	21.609	2.18918	1.78415	3.56724	21.1773	2.51352	0.118689	-3.07474	5.43399e-05	0.000592246	0.000765519
G3U99_RS21620	G3U99_RS21620	G3U99_21545	molybdopterin-dependent oxidoreductase	27.8161	15.3113	22.6894	0	0.892076	0	21.9389	0.297359	0.0135539	-6.20515	9.44876e-06	0.000125891	0.000145781
G3U99_RS21625	sstT	G3U99_21550	serine/threonine transporter SstT	116.415	121.762	109.125	48.1619	38.3592	49.9413	115.767	45.4875	0.392921	-1.34769	8.16888e-06	0.000111455	8.92624e-05
G3U99_RS21650	G3U99_RS21650	G3U99_21575	ABC transporter ATP-binding protein	95.8109	139.989	97.2404	61.297	64.2294	60.643	111.014	62.0565	0.558999	-0.839083	0.00649645	0.0363372	0.0314793
G3U99_RS21655	G3U99_RS21655	G3U99_21580	ECF-type riboflavin transporter substrate-binding protein	47.3903	53.2252	48.6202	19.7026	23.194	24.9706	49.7452	22.6224	0.454765	-1.13681	0.00329898	0.0210093	0.0272434
G3U99_RS21680	G3U99_RS21680	G3U99_21605	methyl-accepting chemotaxis protein	334.823	287.999	237.699	140.107	207.854	124.853	286.84	157.605	0.549451	-0.863937	0.00306269	0.0197807	0.0149979
G3U99_RS21685	G3U99_RS21685	G3U99_21610	PilZ domain-containing protein	92.7202	126.136	58.3442	29.5539	27.6543	23.7816	92.4003	26.9966	0.29217	-1.77512	6.9333e-06	9.58218e-05	5.96009e-05
G3U99_RS21705	G3U99_RS21705	G3U99_21630	MFS transporter	186.471	155.301	137.217	41.5944	50.8483	46.3741	159.663	46.2722	0.289812	-1.78681	2.4822e-09	6.51193e-08	5.47874e-08
G3U99_RS21725	G3U99_RS21725	G3U99_21650	LysR family transcriptional regulator	53.5717	55.4125	49.7006	13.1351	23.194	21.4034	52.8949	19.2441	0.363818	-1.45871	0.000380214	0.00332491	0.00387777
G3U99_RS21735	G3U99_RS21735	G3U99_21660	DMT family transporter	413.12	481.214	368.433	130.256	119.538	98.6935	420.922	116.163	0.275972	-1.85741	2.12379e-13	9.46763e-12	6.81424e-12
G3U99_RS21820	G3U99_RS21820	G3U99_21740	YjiH family protein	200.894	206.339	170.711	32.8377	25.8702	19.0253	192.648	25.911	0.1345	-2.89433	4.92017e-19	3.94212e-17	2.41026e-17
G3U99_RS21870	norR	G3U99_21790	nitric oxide reductase transcriptional regulator NorR	21.6347	18.2278	31.333	52.5403	64.2294	45.185	23.7318	53.9849	2.27479	1.18573	0.0028525	0.0186466	0.0242505
G3U99_RS21930	G3U99_RS21930	G3U99_21850	ABC transporter substrate-binding protein	37.0881	59.0581	41.057	12.0405	15.1653	15.458	45.7344	14.2213	0.310953	-1.68523	0.000181081	0.00175144	0.00229974
G3U99_RS21935	hisC	G3U99_21855	histidinol-phosphate transaminase	24.7254	33.5391	20.5285	0	0.892076	1.18908	26.2644	0.693718	0.0264129	-5.24261	5.76078e-06	8.1712e-05	9.53742e-05
G3U99_RS21940	G3U99_RS21940	G3U99_21860	LysR family transcriptional regulator	116.415	99.1592	88.5968	37.216	46.3879	42.8068	101.39	42.1369	0.415591	-1.26677	7.06622e-05	0.000752165	0.000464508
G3U99_RS21960	G3U99_RS21960	G3U99_21880	M4 family metallopeptidase	5.15112	2.91645	5.40224	228.769	356.83	549.354	4.48994	378.318	84.259	6.39676	7.88893e-35	1.26415e-32	9.26301e-33
G3U99_RS21965	G3U99_RS21965	G3U99_21885	M28 family metallopeptidase	3.09067	8.02023	6.48269	62.3915	63.3374	109.395	5.86453	78.3747	13.3642	3.7403	6.99634e-13	2.84118e-11	1.91174e-11
G3U99_RS21970	G3U99_RS21970	G3U99_21890	YbaK/EbsC family protein	33.9974	18.9569	12.9654	107.27	88.3155	118.908	21.9732	104.831	4.77085	2.25425	1.2419e-08	2.91037e-07	1.97612e-07
G3U99_RS21975	amt	G3U99_21895	ammonium transporter	42.2392	44.4758	41.057	123.689	99.9125	91.559	42.5907	105.053	2.46658	1.30251	3.23154e-05	0.000373485	0.000313424
G3U99_RS21980	G3U99_RS21980	G3U99_21900	HD domain-containing phosphohydrolase	37.0881	33.5391	21.609	109.459	50.8483	77.2901	30.7454	79.1991	2.57597	1.36511	0.000882903	0.00686073	0.00438419
G3U99_RS21985	G3U99_RS21985	G3U99_21905	(2Fe-2S)-binding protein	22.6649	35.7265	31.333	3186.35	3890.34	2824.06	29.9081	3300.25	110.346	6.78589	4.29963e-126	6.37313e-123	4.39867e-123
G3U99_RS21990	G3U99_RS21990	G3U99_21910	FAD/NAD(P)-binding oxidoreductase	65.9344	111.554	126.412	6863.07	11367.7	8379.44	101.3	8870.08	87.5622	6.45224	3.22284e-100	2.38853e-97	1.7459e-97
G3U99_RS21995	G3U99_RS21995	G3U99_21915	FAD-dependent oxidoreductase	100.962	124.678	116.688	5970.98	9918.1	7457.9	114.11	7782.33	68.2005	6.09171	1.43248e-117	1.69864e-114	1.03527e-114
G3U99_RS22050	G3U99_RS22050	G3U99_21970	S8 family peptidase	30.9067	39.372	56.1833	721.334	1472.82	2088.02	42.154	1427.39	33.8613	5.08157	4.12221e-39	8.72877e-37	6.61661e-37
G3U99_RS22080	G3U99_RS22080	G3U99_22000	ABC-F family ATP-binding cassette domain-containing protein	128.778	186.653	133.976	242.999	289.032	210.467	149.802	247.499	1.65218	0.724367	0.00891579	0.0469882	0.0312187
G3U99_RS22185	G3U99_RS22185	G3U99_22105	slipin family protein	40.1788	39.372	42.1375	14.2297	15.1653	9.51263	40.5628	12.9692	0.319731	-1.64507	0.000327602	0.00290771	0.00383666
G3U99_RS22205	gcvP	G3U99_22125	aminomethyl-transferring glycine dehydrogenase	3693.36	9511.26	4242.92	1624.37	1816.27	1777.67	5815.85	1739.44	0.299086	-1.74137	3.97023e-07	7.06891e-06	4.88868e-06
G3U99_RS22210	gcvH	G3U99_22130	glycine cleavage system protein GcvH	469.783	1819.13	404.088	262.701	274.759	269.921	897.668	269.127	0.299807	-1.73789	0.000204863	0.00194965	0.00145904
G3U99_RS22255	G3U99_RS22255	G3U99_22175	methyl-accepting chemotaxis protein	363.669	278.521	248.503	116.026	157.897	127.231	296.898	133.718	0.450385	-1.15077	2.66802e-05	0.000314487	0.000197563
G3U99_RS22295	G3U99_RS22295	G3U99_22215	AEC family transporter	86.5389	87.4934	63.7465	32.8377	27.6543	26.1597	79.2596	28.8839	0.364422	-1.45632	3.89183e-05	0.000442043	0.000351025
G3U99_RS22310	G3U99_RS22310	G3U99_22230	sodium:solute symporter	66.9646	44.4758	59.4247	21.8918	20.5177	23.7816	56.955	22.0637	0.387388	-1.36815	0.00053085	0.00440813	0.00487318
G3U99_RS22360	G3U99_RS22360	G3U99_22275	helix-turn-helix domain-containing protein	220.468	198.318	189.078	102.891	112.402	139.122	202.622	118.138	0.583049	-0.778311	0.00273999	0.0180304	0.0129132
G3U99_RS22365	G3U99_RS22365	G3U99_22280	queuosine precursor transporter	226.649	247.169	259.308	146.675	130.243	126.042	244.375	134.32	0.549647	-0.863424	0.000353242	0.00310738	0.00233011
G3U99_RS22370	queF	G3U99_22285	NADPH-dependent 7-cyano-7-deazaguanine reductase QueF	571.775	671.512	710.935	373.255	417.491	417.367	651.407	402.704	0.618206	-0.693839	0.00143359	0.0103909	0.00741496
G3U99_RS22375	G3U99_RS22375	G3U99_22290	arylamine N-acetyltransferase	44.2997	53.9543	38.8961	2.18918	8.92076	5.94539	45.7167	5.68511	0.124355	-3.00746	1.0567e-07	2.09537e-06	2.78857e-06
G3U99_RS22385	G3U99_RS22385	G3U99_22300	PLP-dependent aminotransferase family protein	270.949	387.158	175.033	66.7699	87.4234	133.177	277.713	95.79	0.344924	-1.53565	2.51981e-05	0.000298202	0.000186971
G3U99_RS22425	G3U99_RS22425	G3U99_22340	BLUF domain-containing protein	67.9948	61.2454	44.2984	13.1351	12.4891	9.51263	57.8462	11.7122	0.202472	-2.3042	2.55744e-07	4.66556e-06	6.08715e-06
G3U99_RS22430	G3U99_RS22430	G3U99_22345	methyl-accepting chemotaxis protein	250.345	234.774	189.078	55.824	58.877	52.3195	224.732	55.6735	0.247732	-2.01315	4.82804e-13	2.03017e-11	1.71562e-11
G3U99_RS22485	G3U99_RS22485	G3U99_22400	YitT family protein	21.6347	48.8505	19.4481	3.28377	2.67623	4.75631	29.9778	3.5721	0.119158	-3.06905	1.27981e-05	0.000162484	0.000215328
G3U99_RS22570	G3U99_RS22570	G3U99_22485	endonuclease/exonuclease/phosphatase family protein	42.2392	27.7062	25.9308	117.121	140.056	128.42	31.9587	128.532	4.02182	2.00785	1.04325e-09	2.90396e-08	2.32812e-08
G3U99_RS22580	G3U99_RS22580	G3U99_22495	ABC transporter permease	15.4534	21.1442	31.333	47.0673	54.4166	49.9413	22.6435	50.4751	2.22912	1.15647	0.00458532	0.0275384	0.0358439
G3U99_RS22655	G3U99_RS22655	G3U99_22565	hypothetical protein	12.3627	22.6025	12.9654	0	0.892076	2.37816	15.9768	1.09008	0.0682286	-3.87348	0.000234801	0.0021958	0.00729537
G3U99_RS22660	G3U99_RS22660	G3U99_22570	alpha-amylase family protein	129.808	213.63	189.078	30.6485	41.0355	36.8614	177.506	36.1818	0.203835	-2.29453	3.92454e-12	1.48208e-10	9.90412e-11
G3U99_RS22685	katG	G3U99_22595	catalase/peroxidase HPI	60.7833	69.2656	113.447	187.175	352.37	356.724	81.1653	298.756	3.68083	1.88003	8.71809e-08	1.75219e-06	1.21487e-06
G3U99_RS22705	G3U99_RS22705	G3U99_22615	diguanylate cyclase	154.534	129.053	69.1487	6.56753	11.597	4.75631	117.578	7.64028	0.0649803	-3.94385	3.59802e-15	1.9047e-13	1.55054e-13
G3U99_RS22755	G3U99_RS22755	G3U99_22665	ankyrin repeat domain-containing protein	27.8161	26.9771	23.7699	87.5671	73.1502	65.3993	26.1877	75.3722	2.87815	1.52514	1.68371e-05	0.00020711	0.000130044
G3U99_RS22825	ugpC	G3U99_22735	sn-glycerol-3-phosphate ABC transporter ATP-binding protein UgpC	74.1762	154.572	118.849	166.377	312.226	233.059	115.866	237.221	2.04738	1.03378	0.00316539	0.0203774	0.0145863
G3U99_RS22850	G3U99_RS22850	G3U99_22760	AAA family ATPase	352.337	532.252	391.122	168.567	220.343	173.605	425.237	187.505	0.440942	-1.18134	1.03931e-05	0.00013543	9.68793e-05
G3U99_RS22855	G3U99_RS22855	G3U99_22765	DUF4435 domain-containing protein	219.438	250.814	224.733	110.553	149.869	134.366	231.662	131.596	0.568052	-0.815905	0.00136778	0.0100118	0.0075621
G3U99_RS22890	G3U99_RS22890	G3U99_22800	endonuclease	175.138	274.146	247.423	79.905	162.358	124.853	232.236	122.372	0.52693	-0.924316	0.00490666	0.0289757	0.0221128
G3U99_RS22900	G3U99_RS22900	G3U99_22810	transporter substrate-binding domain-containing protein	61.8135	42.2885	43.2179	0	0.892076	2.37816	49.1066	1.09008	0.0221982	-5.49342	3.49829e-09	9.01797e-08	1.20626e-07
G3U99_RS22955	G3U99_RS22955	G3U99_22865	Lrp/AsnC family transcriptional regulator	47.3903	45.2049	44.2984	17.5134	23.194	14.2689	45.6312	18.3254	0.401599	-1.31617	0.00184733	0.012916	0.0151023
G3U99_RS22980	rpmI	G3U99_22890	50S ribosomal protein L35	195.743	263.209	288.48	435.646	472.8	491.089	249.144	466.512	1.87246	0.904934	0.000212666	0.00201744	0.00150843
G3U99_RS23000	G3U99_RS23000	G3U99_22910	DUF6279 family lipoprotein	158.655	137.802	140.458	87.5671	85.6393	58.2648	145.638	77.1571	0.529785	-0.91652	0.00172731	0.0122065	0.0104776
G3U99_RS23010	G3U99_RS23010	G3U99_22920	HD domain-containing phosphohydrolase	355.428	200.506	272.273	85.3779	83.8551	105.828	276.069	91.687	0.332117	-1.59024	1.26224e-07	2.46178e-06	1.81581e-06
G3U99_RS23020	G3U99_RS23020	G3U99_22930	aldehyde dehydrogenase family protein	42.2392	50.3087	30.2526	5.47294	0	0	40.9335	1.82431	0.0445678	-4.48786	4.37414e-08	9.39647e-07	1.25314e-06
G3U99_RS23025	G3U99_RS23025	G3U99_22935	sigma-54-dependent Fis family transcriptional regulator	76.2366	86.7643	61.5856	27.3647	34.7909	48.7522	74.8622	36.9693	0.493831	-1.01791	0.00485221	0.02874	0.0246066
G3U99_RS23065	G3U99_RS23065	G3U99_22970	HD domain-containing phosphohydrolase	83.4482	69.9947	49.7006	18.608	35.683	22.5925	67.7145	25.6278	0.378469	-1.40175	0.000678005	0.00545324	0.00454148
G3U99_RS23105	G3U99_RS23105	G3U99_23010	hypothetical protein	211.196	169.883	257.147	134.634	115.97	101.072	212.742	117.225	0.551021	-0.859821	0.00229644	0.0155429	0.0112678
G3U99_RS23145	G3U99_RS23145	G3U99_23050	helix-turn-helix transcriptional regulator	66.9646	40.8303	54.0224	102.891	103.481	116.53	53.9391	107.634	1.99547	0.99673	0.00154073	0.0110459	0.0077175
G3U99_RS23170	G3U99_RS23170	G3U99_23075	methyl-accepting chemotaxis protein	455.359	439.654	220.411	74.432	59.7691	39.2396	371.808	57.8136	0.155493	-2.68508	8.74998e-14	4.18376e-12	2.86145e-12
G3U99_RS23200	G3U99_RS23200	G3U99_23105	PAS domain-containing methyl-accepting chemotaxis protein	257.556	201.235	163.148	78.8104	69.5819	92.7481	207.313	80.3801	0.387724	-1.3669	3.32928e-06	4.98467e-05	4.06328e-05
G3U99_RS23205	G3U99_RS23205	G3U99_23110	protoglobin domain-containing protein	85.5087	97.701	65.9074	25.1755	20.5177	21.4034	83.039	22.3656	0.269338	-1.89251	3.07003e-07	5.53258e-06	3.78934e-06
G3U99_RS23270	G3U99_RS23270	G3U99_23175	ATP-binding protein	121.567	70.7238	117.769	227.674	241.752	193.82	103.353	221.082	2.1391	1.097	0.000202275	0.00193434	0.00144298
G3U99_RS23305	G3U99_RS23305	G3U99_23210	phage regulatory CII family protein	71.0855	86.0352	95.0795	207.972	191.796	249.706	84.0667	216.492	2.57523	1.3647	5.35028e-07	9.35747e-06	7.6513e-06
G3U99_RS23310	G3U99_RS23310	G3U99_23215	hypothetical protein	15.4534	8.74934	9.72404	26.2701	26.7623	42.8068	11.3089	31.9464	2.82489	1.49819	0.00342105	0.0216241	0.0278767
G3U99_RS23320	G3U99_RS23320	G3U99_23225	hypothetical protein	18.544	15.3113	14.0458	56.9186	40.1434	60.643	15.9671	52.5683	3.2923	1.71909	4.83904e-05	0.000533284	0.000629982
G3U99_RS23325	G3U99_RS23325	G3U99_23230	hypothetical protein	20.6045	30.6227	22.6894	65.6753	59.7691	80.8573	24.6389	68.7672	2.79101	1.48079	9.31763e-05	0.000969197	0.000800242
G3U99_RS23330	G3U99_RS23330	G3U99_23235	replication endonuclease	31.937	38.6429	19.4481	80.9996	84.7472	95.1263	30.0093	86.9577	2.89769	1.5349	2.87598e-05	0.000335003	0.000228355
G3U99_RS23375	G3U99_RS23375	G3U99_23280	baseplate J/gp47 family protein	3.09067	10.2076	4.32179	31.7431	20.5177	22.5925	5.87334	24.9511	4.24819	2.08685	0.00129034	0.00955109	0.0125811
G3U99_RS23395	G3U99_RS23395	G3U99_23300	hypothetical protein	0	1.45822	3.24135	5.47294	16.9494	14.2689	1.56652	12.2304	7.80738	2.96484	0.00330452	0.021022	0.0649876
G3U99_RS23425	G3U99_RS23425	G3U99_23330	GPO family capsid scaffolding protein	7.21157	13.8531	12.9654	82.0941	49.0642	71.3447	11.3434	67.501	5.95071	2.57306	1.33752e-08	3.10988e-07	4.23827e-07
G3U99_RS23430	G3U99_RS23430	G3U99_23335	phage major capsid protein%2C P2 family	29.8765	34.2683	22.6894	157.621	110.617	140.311	28.9447	136.183	4.70494	2.23418	3.36538e-11	1.16686e-09	9.8607e-10
G3U99_RS23445	G3U99_RS23445	G3U99_23350	phage virion morphogenesis protein	6.18135	3.64556	0	12.0405	15.1653	22.5925	3.27564	16.5994	5.06754	2.34129	0.00426267	0.0259747	0.0336782
G3U99_RS23450	G3U99_RS23450	G3U99_23355	DUF2635 domain-containing protein	2.06045	0	1.08045	10.9459	6.24453	8.32355	1.04697	8.50465	8.12314	3.02204	0.00837811	0.0446306	0.13241
G3U99_RS23455	G3U99_RS23455	G3U99_23360	phage tail sheath subtilisin-like domain-containing protein	17.5138	15.3113	9.72404	76.6212	53.5245	58.2648	14.1831	62.8035	4.42806	2.14668	4.61132e-07	8.11292e-06	8.81512e-06
G3U99_RS23465	gpM	G3U99_23370	phage terminase small subunit	10.3022	5.83289	10.8045	27.3647	30.3306	40.4287	8.97988	32.708	3.64236	1.86488	0.000316399	0.00282095	0.00331075
G3U99_RS23530	G3U99_RS23530	G3U99_23435	S8 family serine peptidase	16.4836	37.1847	17.2872	315.242	272.975	305.593	23.6518	297.937	12.5968	3.65498	2.81597e-25	2.8786e-23	1.75442e-23
G3U99_RS23535	G3U99_RS23535	G3U99_23440	hypothetical protein	84.4784	76.5567	66.9878	209.066	262.27	263.975	76.0077	245.104	3.22473	1.68918	2.3312e-10	7.12457e-09	4.87279e-09
G3U99_RS23605	G3U99_RS23605	G3U99_23510	ABC transporter ATP-binding protein	100.962	177.903	133.976	52.5403	66.9057	63.0212	137.614	60.8224	0.441979	-1.17795	0.000279211	0.00255865	0.00205935
G3U99_RS23620	G3U99_RS23620	G3U99_23525	2-hydroxyacid dehydrogenase	18.544	46.6632	10.8045	3.28377	11.597	5.94539	25.3372	6.94205	0.273986	-1.86783	0.00946797	0.0494151	0.0638228
G3U99_RS23625	G3U99_RS23625	G3U99_23530	methyl-accepting chemotaxis protein	147.322	101.347	115.608	193.742	297.953	271.11	121.426	254.268	2.09403	1.06628	0.00020096	0.00192487	0.00122253
G3U99_RS23640	G3U99_RS23640	G3U99_23545	extracellular solute-binding protein	1091.01	830.458	935.668	693.969	555.763	573.136	952.378	607.623	0.638006	-0.648359	0.00434096	0.0263975	0.0170689
G3U99_RS23675	G3U99_RS23675	G3U99_23580	response regulator	2.06045	9.47845	3.24135	24.0809	20.5177	14.2689	4.92675	19.6225	3.98286	1.9938	0.00621954	0.0350863	0.0386077
G3U99_RS23755	G3U99_RS23755	G3U99_23660	methyl-accepting chemotaxis protein	314.219	223.837	197.722	55.824	54.4166	61.8321	245.259	57.3576	0.233865	-2.09625	1.99383e-12	7.77724e-11	6.57225e-11
G3U99_RS23770	G3U99_RS23770	G3U99_23675	peptidoglycan DD-metalloendopeptidase family protein	8.2418	8.74934	14.0458	68.9591	61.5532	40.4287	10.3457	56.9803	5.50766	2.46144	1.16992e-07	2.30447e-06	2.51511e-06
G3U99_RS23775	G3U99_RS23775	G3U99_23680	hypothetical protein	74.1762	85.3061	70.2291	352.458	365.751	325.808	76.5705	348.005	4.5449	2.18425	1.27004e-18	1.00401e-16	6.11916e-17
G3U99_RS23780	G3U99_RS23780	G3U99_23685	hypothetical protein	41.209	54.6834	46.4593	225.485	201.609	175.984	47.4506	201.026	4.23654	2.08289	5.08191e-13	2.12188e-11	1.73057e-11
G3U99_RS23785	G3U99_RS23785	G3U99_23690	OmpA family protein	585.168	438.925	672.039	3154.6	2534.39	2160.56	565.377	2616.52	4.62791	2.21036	9.16334e-18	6.31738e-16	4.32072e-16
G3U99_RS23790	G3U99_RS23790	G3U99_23695	hypothetical protein	37.0881	32.0809	45.3788	96.3238	68.6898	63.0212	38.1826	76.0116	1.99074	0.993303	0.00477984	0.0284535	0.0201471
G3U99_RS23795	G3U99_RS23795	G3U99_23700	sigma-54-dependent Fis family transcriptional regulator	0	0.729112	3.24135	111.648	99.0204	96.3154	1.32349	102.328	77.317	6.27271	1.16487e-15	6.70533e-14	4.04431e-14
G3U99_RS23800	tssH (clpV)	G3U99_23705	type VI secretion system ATPase TssH	7.21157	7.29112	10.8045	340.417	276.543	247.328	8.43573	288.096	34.1519	5.0939	4.08686e-39	8.72877e-37	7.31309e-37
G3U99_RS23805	tssD (hcp)	G3U99_23710	Hcp family type VI secretion system effector	7.21157	10.2076	5.40224	13112.1	15386.5	9676.72	7.60713	12725.1	1672.79	10.708	7.09765e-165	2.1041e-161	1.43908e-161
G3U99_RS23810	tssI (vgrG)	G3U99_23715	type VI secretion system tip protein VgrG	23.6952	27.7062	15.1263	236.431	253.349	211.656	22.1759	233.812	10.5435	3.39829	1.49077e-25	1.63681e-23	1.09381e-23
G3U99_RS23815	G3U99_RS23815	G3U99_23720	hypothetical protein	1.03022	2.18734	1.08045	14.2297	19.6257	16.6471	1.43267	16.8341	11.7502	3.55461	0.000101755	0.00105289	0.00355081
G3U99_RS23820	G3U99_RS23820	G3U99_23725	hypothetical protein	4.1209	10.2076	2.1609	68.9591	57.0928	57.0758	5.49645	61.0426	11.1058	3.47324	2.40212e-10	7.26642e-09	9.94796e-09
G3U99_RS23825	G3U99_RS23825	G3U99_23730	DUF2169 domain-containing protein	7.21157	2.91645	5.40224	49.2565	34.7909	16.6471	5.17675	33.5648	6.48376	2.69683	1.99358e-05	0.000241224	0.000281252
G3U99_RS23830	G3U99_RS23830	G3U99_23735	hypothetical protein	5.15112	2.18734	6.48269	30.6485	31.2226	32.1051	4.60705	31.3254	6.79945	2.76542	3.4864e-06	5.20676e-05	5.69409e-05
G3U99_RS23835	tagE	G3U99_23740	protein kinase	0	0.729112	2.1609	232.053	187.336	149.824	0.963336	189.738	196.959	7.62175	6.20531e-18	4.43268e-16	3.54445e-16
G3U99_RS23840	tssA	G3U99_23745	type VI secretion system protein TssA	3.09067	1.45822	1.08045	345.89	226.587	198.576	1.87645	257.018	136.97	7.09772	3.03316e-26	3.39313e-24	2.72029e-24
G3U99_RS23845	tssB	G3U99_23750	type VI secretion system contractile sheath small subunit	0	2.91645	5.40224	514.457	457.635	350.778	2.7729	440.957	159.024	7.3131	5.87668e-39	1.20148e-36	8.29248e-37
G3U99_RS23850	tssC	G3U99_23755	type VI secretion system contractile sheath large subunit	15.4534	16.0405	10.8045	1477.69	1918.85	1456.62	14.0994	1617.72	114.737	6.84218	1.08657e-99	7.1581e-97	5.23221e-97
G3U99_RS23855	tssE	G3U99_23760	type VI secretion system baseplate subunit TssE	0	1.45822	1.08045	14.2297	10.7049	8.32355	0.846224	11.086	13.1006	3.71156	0.00144029	0.010414	0.0229973
G3U99_RS23860	tssF	G3U99_23765	type VI secretion system baseplate subunit TssF	14.4231	10.2076	7.56314	116.026	118.646	93.9372	10.7313	109.537	10.2072	3.35152	7.82514e-17	5.09838e-15	4.14194e-15
G3U99_RS23865	tssG	G3U99_23770	type VI secretion system baseplate subunit TssG	10.3022	10.2076	14.0458	42.689	52.6325	32.1051	11.5185	42.4755	3.68758	1.88267	5.5738e-05	0.000604151	0.000814182
G3U99_RS23870	G3U99_RS23870	G3U99_23775	Lrp/AsnC family transcriptional regulator	182.35	208.526	235.538	360.12	351.478	307.971	208.805	339.856	1.62763	0.702772	0.00290983	0.0189795	0.0144146
G3U99_RS23875	tssM (IcmF)	G3U99_23780	type VI secretion system membrane subunit TssM	103.022	126.865	129.654	726.807	522.756	463.741	119.847	571.101	4.76524	2.25255	8.47246e-17	5.46013e-15	4.03495e-15
G3U99_RS23880	tagA	G3U99_23785	type VI secretion system ImpA family N-terminal domain-containing protein	10.3022	10.2076	11.8849	121.499	138.272	80.8573	10.7982	113.543	10.5149	3.39437	2.17584e-16	1.32996e-14	1.11243e-14
G3U99_RS23885	G3U99_RS23885	G3U99_23790	hypothetical protein	1.03022	6.56201	2.1609	110.553	100.805	71.3447	3.25104	94.2342	28.9858	4.85728	1.59369e-16	1.00521e-14	6.71741e-15
G3U99_RS23890	tagH	G3U99_23795	type VI secretion system-associated FHA domain protein TagH	7.21157	7.29112	0	217.823	165.034	135.555	4.83423	172.804	35.7459	5.15971	5.00948e-24	4.86905e-22	4.11465e-22
G3U99_RS23895	tssJ	G3U99_23800	type VI secretion system lipoprotein TssJ	3.09067	2.18734	1.08045	68.9591	39.2513	47.5631	2.11949	51.9245	24.4986	4.61463	4.54899e-11	1.55005e-09	2.0889e-09
G3U99_RS23900	tssK	G3U99_23805	type VI secretion system baseplate subunit TssK	19.5743	20.4151	22.6894	281.309	245.321	177.173	20.8929	234.601	11.2287	3.48912	1.87757e-25	1.953e-23	1.56573e-23
G3U99_RS23905	tssL (icmH)	G3U99_23810	type IVB secretion system protein IcmH/DotU	6.18135	9.47845	1.08045	160.905	114.186	96.3154	5.58008	123.802	22.1864	4.4716	2.9554e-18	2.19032e-16	1.32109e-16
G3U99_RS23945	G3U99_RS23945	G3U99_23850	SDR family oxidoreductase	30.9067	56.1416	12.9654	1213.9	1123.12	979.801	33.3379	1105.61	33.1637	5.05153	3.22295e-39	7.34957e-37	5.38538e-37
G3U99_RS23950	G3U99_RS23950	G3U99_23855	acetyl-CoA C-acetyltransferase	51.5112	104.992	37.8157	2185.89	1952.75	1831.18	64.773	1989.94	30.7218	4.94119	2.75167e-47	1.01967e-44	6.21457e-45
G3U99_RS23955	G3U99_RS23955	G3U99_23860	phasin family protein	253.435	437.467	372.755	25073.7	16614.9	12939.6	354.552	18209.4	51.3588	5.68254	2.04615e-75	1.21316e-72	8.8894e-73
G3U99_RS23960	phaC	G3U99_23865	class I poly(R)-hydroxyalkanoic acid synthase	105.083	308.414	100.482	5927.2	8475.61	5447.17	171.326	6616.66	38.6202	5.27128	2.18944e-39	5.40882e-37	3.9633e-37
G3U99_RS23970	G3U99_RS23970	G3U99_23875	MFS transporter	36.0579	34.2683	20.5285	10.9459	16.0574	7.13447	30.2849	11.3792	0.37574	-1.41219	0.00875591	0.0463562	0.0507038
G3U99_RS23985	G3U99_RS23985	G3U99_23890	hypothetical protein	0	0.729112	0	9.8513	3.5683	5.94539	0.243037	6.455	26.5597	4.73117	0.00648362	0.0363309	0.110769
G3U99_RS24035	G3U99_RS24035	G3U99_23940	amino acid aminotransferase	1909.01	1965.69	2017.2	179.513	174.847	244.95	1963.96	199.77	0.101718	-3.29736	8.6031e-47	3.00046e-44	1.82869e-44
G3U99_RS24040	G3U99_RS24040	G3U99_23945	ATP-dependent zinc protease	625.346	649.639	562.914	271.458	295.277	272.299	612.633	279.678	0.456518	-1.13126	1.19606e-07	2.34816e-06	1.62756e-06
G3U99_RS24110	G3U99_RS24110	G3U99_24015	YceH family protein	350.276	295.29	306.847	183.891	202.501	228.303	317.471	204.898	0.645407	-0.631718	0.00736124	0.0401516	0.0293885
G3U99_RS24330	G3U99_RS24330	G3U99_24230	ATP-dependent endonuclease	1333.11	800.565	1191.73	2914.89	2693.18	2098.72	1108.47	2568.93	2.31755	1.2126	4.77688e-06	6.85765e-05	4.81469e-05
G3U99_RS24340	G3U99_RS24340	G3U99_24240	TerC/Alx family metal homeostasis membrane protein	38.1183	48.1214	38.8961	58.0132	105.265	93.9372	41.7119	85.7384	2.05549	1.03948	0.00379671	0.0235714	0.0197318
G3U99_RS24345	G3U99_RS24345	G3U99_24245	hypothetical protein	92.7202	159.675	66.9878	401.714	376.456	338.887	106.461	372.352	3.49754	1.80634	4.87471e-08	1.0249e-06	7.17553e-07
G3U99_RS24450	G3U99_RS24450	G3U99_24350	helix-turn-helix domain-containing protein	63.8739	45.934	84.275	364.498	66.9057	129.61	64.6943	187.004	2.89058	1.53136	0.0026902	0.0178214	0.0114748
G3U99_RS24585	G3U99_RS24585	G3U99_24475	conjugal transfer protein TraF	490.387	390.804	390.042	233.147	204.285	205.711	423.744	214.381	0.505921	-0.983016	2.82386e-05	0.00033023	0.00024192
G3U99_RS24595	vxrB	G3U99_24485	response regulator transcription factor VxrB	274.04	240.607	277.675	391.863	462.987	379.316	264.107	411.389	1.55766	0.639378	0.00476568	0.0283982	0.021559
G3U99_RS24625	G3U99_RS24625	G3U99_24515	GGDEF domain-containing protein	322.46	204.151	320.893	139.013	136.488	92.7481	282.502	122.749	0.434509	-1.20254	6.74491e-05	0.000721851	0.000531814
G3U99_RS24675	fruB	G3U99_24565	fused PTS fructose transporter subunit IIA/HPr protein	37.0881	71.453	46.4593	15.3242	20.5177	17.8362	51.6668	17.8927	0.34631	-1.52986	0.00053726	0.0044489	0.00526473
G3U99_RS24690	G3U99_RS24690	G3U99_24580	diguanylate cyclase	134.959	167.696	172.872	95.2292	83.8551	66.5884	158.509	81.8909	0.516633	-0.952789	0.000877067	0.00682432	0.00584365
G3U99_RS24730	G3U99_RS24730	G3U99_24620	methylglyoxal synthase	112.295	72.9112	93.999	28.4593	22.3019	14.2689	93.0682	21.6767	0.232912	-2.10214	7.78501e-08	1.59163e-06	9.73416e-07
G3U99_RS24760	G3U99_RS24760	G3U99_24650	hypothetical protein	9.27202	4.37467	7.56314	0	0	1.18908	7.06994	0.396359	0.0560626	-4.15682	0.00550182	0.0318247	0.0679999
G3U99_RS24790	G3U99_RS24790	G3U99_24680	methyl-accepting chemotaxis protein	290.523	305.498	177.194	7.66212	5.35245	3.56724	257.738	5.52727	0.0214453	-5.5432	1.22208e-30	1.68506e-28	1.38399e-28
G3U99_RS24845	G3U99_RS24845	G3U99_24735	GFA family protein	548.08	408.303	479.719	769.496	789.487	626.644	478.7	728.542	1.52192	0.60589	0.0090176	0.0473983	0.0314837
G3U99_RS24870	msrB	G3U99_24760	peptide-methionine (R)-S-oxide reductase MsrB	47.3903	39.372	33.4939	12.0405	16.9494	23.7816	40.0854	17.5905	0.438825	-1.18828	0.00800497	0.0430512	0.0539546
G3U99_RS24920	G3U99_RS24920	G3U99_24810	LysR family transcriptional regulator	282.282	184.465	226.894	123.689	101.697	126.042	231.214	117.142	0.506642	-0.980962	0.000414197	0.00355394	0.00255649
G3U99_RS24925	G3U99_RS24925	G3U99_24815	sugar-binding transcriptional regulator	110.234	115.2	102.643	40.4998	33.8989	40.4287	109.359	38.2758	0.350002	-1.51457	9.94284e-07	1.62952e-05	1.33752e-05
G3U99_RS25010	G3U99_RS25010	G3U99_24900	sensor domain-containing diguanylate cyclase	63.8739	52.496	51.8615	15.3242	21.4098	20.2143	56.0772	18.9828	0.338512	-1.56272	9.55351e-05	0.000991992	0.00127171
G3U99_RS25025	G3U99_RS25025	G3U99_24915	lytic polysaccharide monooxygenase	107.143	184.465	101.562	44.8781	53.5245	63.0212	131.057	53.8079	0.410569	-1.2843	0.000224315	0.00211441	0.00133032
G3U99_RS25040	clcA	G3U99_24930	H(+)/Cl(-) exchange transporter ClcA	15.4534	31.3518	28.0917	77.7158	66.9057	41.6177	24.9656	62.0797	2.48661	1.31418	0.00211956	0.0145114	0.0121573
G3U99_RS25050	cqsA	G3U99_24940	alpha-hydroxyketone-type quorum-sensing autoinducer synthase	182.35	98.4301	237.699	12.0405	12.4891	22.5925	172.826	15.7073	0.0908852	-3.45981	2.04936e-15	1.14629e-13	9.68682e-14
G3U99_RS25150	G3U99_RS25150	G3U99_25040	ATP-binding protein	13.3929	15.3113	9.72404	41.5944	29.4385	33.2942	12.8094	34.7757	2.71485	1.44087	0.00266273	0.017679	0.0205193
G3U99_RS25160	G3U99_RS25160	G3U99_25050	hypothetical protein	116.415	94.0554	109.125	225.485	229.263	236.627	106.532	230.458	2.16328	1.11322	6.78111e-06	9.46004e-05	5.91882e-05
G3U99_RS25170	G3U99_RS25170	G3U99_25060	alpha/beta hydrolase	99.9318	91.8681	111.286	40.4998	53.5245	61.8321	101.029	51.9521	0.514231	-0.95951	0.00241408	0.0162189	0.0132965
G3U99_RS25185	G3U99_RS25185	G3U99_25075	J domain-containing protein	9.27202	16.7696	15.1263	68.9591	74.9343	78.4792	13.7226	74.1242	5.40161	2.43339	2.04075e-09	5.47493e-08	4.58516e-08
G3U99_RS25190	G3U99_RS25190	G3U99_25080	hypothetical protein	13.3929	12.3949	11.8849	110.553	87.4234	105.828	12.5576	101.268	8.06431	3.01155	4.23285e-15	2.22094e-13	1.36369e-13
G3U99_RS25205	G3U99_RS25205	G3U99_25095	NIPSNAP family protein	3.09067	2.91645	2.1609	14.2297	13.3811	11.8908	2.72267	13.1672	4.83613	2.27385	0.00451374	0.0272525	0.0538603
G3U99_RS25215	G3U99_RS25215	G3U99_25105	hypothetical protein	5.15112	1.45822	4.32179	8.75671	13.3811	22.5925	3.64371	14.9101	4.09201	2.03281	0.00893956	0.0470422	0.140675
G3U99_RS25220	G3U99_RS25220	G3U99_25110	endonuclease/exonuclease/phosphatase family protein	7.21157	6.56201	2.1609	25.1755	16.9494	38.0505	5.31149	26.7252	5.03157	2.33101	0.000355817	0.00312539	0.00397915
G3U99_RS25235	G3U99_RS25235	G3U99_25125	tetratricopeptide repeat protein	20.6045	16.7696	9.72404	49.2565	35.683	43.9959	15.6994	42.9785	2.73759	1.45291	0.00141506	0.0102943	0.0135812
G3U99_RS25250	G3U99_RS25250	G3U99_25140	hypothetical protein	0	1.45822	2.1609	17.5134	24.086	20.2143	1.20637	20.6046	17.0798	4.09422	1.20849e-05	0.000155198	0.00018106
G3U99_RS25260	G3U99_RS25260	G3U99_25150	hypothetical protein	7.21157	6.56201	5.40224	20.7972	27.6543	13.0799	6.39194	20.5105	3.2088	1.68203	0.00669906	0.0370856	0.0410915
G3U99_RS25265	G3U99_RS25265	G3U99_25155	SDR family oxidoreductase	4.1209	0.729112	2.1609	10.9459	23.194	14.2689	2.33697	16.1363	6.90478	2.7876	0.000823989	0.00645367	0.021079
G3U99_RS25270	G3U99_RS25270	G3U99_25160	beta-ketoacyl synthase N-terminal-like domain-containing protein	20.6045	16.7696	18.3676	77.7158	110.617	76.101	18.5806	88.1447	4.74392	2.24608	2.35967e-09	6.21799e-08	4.98498e-08
G3U99_RS25280	G3U99_RS25280	G3U99_25170	hypothetical protein	6.18135	2.91645	1.08045	13.1351	19.6257	15.458	3.39275	16.0729	4.73743	2.24411	0.00331627	0.0210741	0.0272366
G3U99_RS25290	G3U99_RS25290	G3U99_25180	phenylalanine aminomutase (D-beta-phenylalanine forming)	6.18135	12.3949	9.72404	49.2565	74.9343	54.6976	9.43343	59.6295	6.32108	2.66017	1.58869e-08	3.65091e-07	4.0647e-07
G3U99_RS25300	G3U99_RS25300	G3U99_25190	AMP-binding protein	9.27202	13.8531	6.48269	24.0809	66.0136	34.4833	9.86928	41.5259	4.2076	2.073	0.000219601	0.00207658	0.00263216
G3U99_RS25305	G3U99_RS25305	G3U99_25195	non-ribosomal peptide synthetase	13.3929	8.74934	5.40224	36.1214	67.7977	61.8321	9.1815	55.2504	6.01758	2.58918	2.22475e-07	4.14797e-06	4.88868e-06
G3U99_RS25310	G3U99_RS25310	G3U99_25200	ester cyclase	4.1209	2.91645	2.1609	78.8104	234.616	180.74	3.06608	164.722	53.724	5.74749	1.33125e-20	1.12757e-18	9.26104e-19
G3U99_RS25315	G3U99_RS25315	G3U99_25205	polyketide synthase	28.8463	21.8734	24.8503	88.6617	160.574	154.58	25.19	134.605	5.3436	2.41781	3.71796e-11	1.28161e-09	1.05263e-09
G3U99_RS25325	G3U99_RS25325	G3U99_25215	beta-ketoacyl synthase N-terminal-like domain-containing protein	26.7858	23.3316	30.2526	109.459	222.127	177.173	26.79	169.586	6.3302	2.66225	2.49285e-13	1.09482e-11	6.7027e-12
G3U99_RS25330	G3U99_RS25330	G3U99_25220	amino acid adenylation domain-containing protein	16.4836	8.02023	20.5285	54.7294	100.805	82.0464	15.0108	79.1935	5.27577	2.39938	7.08221e-08	1.46308e-06	1.16992e-06
G3U99_RS25345	G3U99_RS25345	G3U99_25235	hypothetical protein	42.2392	28.4354	41.057	66.7699	90.0996	107.017	37.2439	87.9622	2.36179	1.23988	0.000442446	0.00376906	0.00263216
G3U99_RS25350	G3U99_RS25350	G3U99_25240	LysR family transcriptional regulator	74.1762	70.7238	75.6314	43.7835	39.2513	30.916	73.5105	37.9836	0.516711	-0.952572	0.0047027	0.0281355	0.0229973
G3U99_RS25400	G3U99_RS25400	G3U99_25290	bile acid:sodium symporter family protein	92.7202	76.5567	93.999	31.7431	45.4959	57.0758	87.7587	44.7716	0.510167	-0.970959	0.00460433	0.0276027	0.0225966
G3U99_RS25480	G3U99_RS25480	G3U99_25370	TIGR03643 family protein	0	0	0	14.2297	17.8415	10.7017	0	14.2576	#DIV/0!	3.93146	4.23572e-06	6.20088e-05	0.000205266
G3U99_RS25485	G3U99_RS25485	G3U99_25375	PhzF family phenazine biosynthesis protein	33.9974	35.7265	24.8503	141.202	192.688	155.769	31.5247	163.22	5.17752	2.37226	1.33906e-13	6.25142e-12	5.09437e-12
G3U99_RS25490	G3U99_RS25490	G3U99_25380	5-carboxymethyl-2-hydroxymuconate Delta-isomerase	32.9672	38.6429	27.0112	177.323	159.682	185.496	32.8738	174.167	5.29805	2.40546	3.05195e-15	1.645e-13	1.35109e-13
G3U99_RS25495	G3U99_RS25495	G3U99_25385	nucleotide pyrophosphohydrolase	26.7858	14.5822	30.2526	67.8645	77.6106	74.9119	23.8735	73.4623	3.07714	1.62159	2.43204e-05	0.00028897	0.000235156
G3U99_RS25500	G3U99_RS25500	G3U99_25390	nucleotidyltransferase family protein	47.3903	27.7062	32.4135	100.702	108.833	87.9918	35.8367	99.1757	2.76744	1.46855	1.58877e-05	0.000197067	0.000162537
G3U99_RS25540	G3U99_RS25540	G3U99_25430	AAA family ATPase	107.143	165.508	96.1599	209.066	317.579	217.601	122.937	248.082	2.01796	1.0129	0.00133043	0.00982335	0.00695642
G3U99_RS25545	G3U99_RS25545	G3U99_25435	HNH endonuclease signature motif containing protein	18.544	40.8303	14.0458	62.3915	76.7185	74.9119	24.4734	71.3407	2.91503	1.54351	0.000547767	0.00452959	0.00314995
G3U99_RS25555	G3U99_RS25555	G3U99_25445	lysozyme inhibitor LprI family protein	3.09067	8.02023	5.40224	17.5134	25.8702	22.5925	5.50438	21.992	3.99537	1.99833	0.00180294	0.0126504	0.0139286
G3U99_RS25560	G3U99_RS25560	G3U99_25450	GNAT family N-acetyltransferase	26.7858	35.7265	47.5397	90.8508	98.1283	97.5044	36.684	95.4945	2.60316	1.38027	4.22083e-05	0.000473964	0.000384907
G3U99_RS25565	G3U99_RS25565	G3U99_25455	NUDIX domain-containing protein	5.15112	12.3949	14.0458	100.702	127.567	110.584	10.5306	112.951	10.726	3.42304	1.65171e-16	1.03084e-14	8.2643e-15
G3U99_RS25570	G3U99_RS25570	G3U99_25460	lysozyme inhibitor LprI family protein	15.4534	16.0405	18.3676	237.526	137.38	134.366	16.6205	169.757	10.2137	3.35244	1.71697e-18	1.33946e-16	1.10014e-16
G3U99_RS25575	G3U99_RS25575	G3U99_25465	GNAT family N-acetyltransferase	11.3325	18.9569	12.9654	101.797	96.3442	91.559	14.4183	96.5666	6.69753	2.74363	1.00347e-12	4.04731e-11	3.24474e-11
G3U99_RS25580	G3U99_RS25580	G3U99_25470	hypothetical protein	15.4534	21.8734	22.6894	84.2833	134.703	105.828	20.0054	108.272	5.41212	2.43619	6.15126e-11	2.0722e-09	1.65191e-09
G3U99_RS25585	G3U99_RS25585	G3U99_25475	cysteine hydrolase family protein	36.0579	43.7467	36.7352	238.62	225.695	210.467	38.8466	224.927	5.79014	2.5336	2.25156e-19	1.8541e-17	1.52282e-17
G3U99_RS25590	G3U99_RS25590	G3U99_25480	hypothetical protein	57.6926	43.0176	32.4135	135.729	172.171	140.311	44.3745	149.404	3.36688	1.75141	4.75988e-08	1.00432e-06	8.27822e-07
G3U99_RS25595	G3U99_RS25595	G3U99_25485	hypothetical protein	6.18135	3.64556	5.40224	169.661	125.783	92.7481	5.07638	129.397	25.4901	4.67186	5.84302e-21	5.17063e-19	3.40451e-19
G3U99_RS25600	G3U99_RS25600	G3U99_25490	hypothetical protein	6.18135	7.29112	5.40224	175.134	181.983	166.471	6.29157	174.53	27.7402	4.79391	1.21699e-29	1.56859e-27	1.04823e-27
G3U99_RS25620	G3U99_RS25620	G3U99_25510	HAD-IA family hydrolase	18.544	37.9138	31.333	131.351	183.768	140.311	29.2636	151.81	5.18766	2.37508	1.98338e-11	6.99969e-10	5.57847e-10
G3U99_RS25625	G3U99_RS25625	G3U99_25515	N-acetyltransferase	41.209	41.5594	49.7006	181.702	180.199	184.307	44.1563	182.069	4.12329	2.0438	2.53008e-13	1.103e-11	6.75203e-12
G3U99_RS25630	G3U99_RS25630	G3U99_25520	GNAT family N-acetyltransferase	67.9948	59.7872	72.39	167.472	210.53	185.496	66.724	187.833	2.81507	1.49317	4.07896e-08	8.79424e-07	5.36273e-07
G3U99_RS25635	G3U99_RS25635	G3U99_25525	YbaK/EbsC family protein	64.9042	72.9112	78.8727	221.107	163.25	190.253	72.2294	191.536	2.65178	1.40696	3.60786e-07	6.44307e-06	3.98208e-06
G3U99_RS25640	G3U99_RS25640	G3U99_25530	GNAT family N-acetyltransferase	81.3878	72.1821	142.619	278.025	297.061	239.005	98.7297	271.364	2.74855	1.45867	3.28386e-06	4.94309e-05	3.44667e-05
G3U99_RS25655	G3U99_RS25655	G3U99_25545	NUDIX domain-containing protein	8.2418	10.9367	9.72404	31.7431	26.7623	23.7816	9.63417	27.429	2.84705	1.50947	0.00367725	0.0229499	0.0248683
G3U99_RS25745	G3U99_RS25745	G3U99_25630	starch-binding protein	190.592	167.696	203.124	38.3106	60.6611	43.9959	187.137	47.6559	0.254657	-1.97337	8.14655e-11	2.68338e-09	2.2427e-09
G3U99_RS25765	G3U99_RS25765	G3U99_25650	hypothetical protein	2416.91	5987.47	5329.85	780.442	872.45	1096.33	4578.08	916.407	0.200173	-2.32068	3.14421e-12	1.21052e-10	8.87005e-11
G3U99_RS25770	G3U99_RS25770	G3U99_25655	ABC transporter ATP-binding protein	432.694	1391.87	799.532	233.147	343.449	318.673	874.7	298.423	0.341172	-1.55143	4.26852e-05	0.000476612	0.000351025
G3U99_RS25775	G3U99_RS25775	G3U99_25660	ABC transporter ATP-binding protein	277.13	1247.51	469.995	174.04	214.098	193.82	664.879	193.986	0.291761	-1.77714	5.96516e-05	0.000641877	0.000445474
G3U99_RS25780	G3U99_RS25780	G3U99_25665	ABC transporter permease	78.2971	658.388	234.457	62.3915	76.7185	61.8321	323.714	66.9807	0.206913	-2.2729	2.88322e-05	0.000335188	0.00023503
G3U99_RS25785	G3U99_RS25785	G3U99_25670	ABC transporter permease	83.4482	557.041	170.711	53.6348	88.3155	79.6683	270.4	73.8729	0.273198	-1.87198	0.000440696	0.00375955	0.00270373
G3U99_RS25790	G3U99_RS25790	G3U99_25675	ABC transporter substrate-binding protein	955.018	5924.03	1976.14	482.714	637.834	606.43	2951.73	575.659	0.195024	-2.35827	0.00165258	0.011805	0.00889685
G3U99_RS25845	G3U99_RS25845	G3U99_25730	hypothetical protein	12.3627	14.5822	5.40224	44.8781	44.6038	38.0505	10.7824	42.5108	3.94261	1.97915	5.94902e-05	0.000641304	0.000870041
G3U99_RS25850	G3U99_RS25850	G3U99_25735	SPFH domain-containing protein	8.2418	13.124	10.8045	58.0132	49.0642	52.3195	10.7234	53.1323	4.95478	2.30882	2.41914e-07	4.45437e-06	5.81e-06
G3U99_RS25855	G3U99_RS25855	G3U99_25740	hypothetical protein	14.4231	16.7696	25.9308	97.4184	121.322	147.446	19.0412	122.062	6.41044	2.68042	6.22627e-13	2.56358e-11	2.13671e-11
G3U99_RS25860	G3U99_RS25860	G3U99_25745	hypothetical protein	2.06045	4.37467	9.72404	35.0268	47.28	58.2648	5.38639	46.8572	8.6992	3.12088	4.54612e-08	9.69567e-07	1.29797e-06
G3U99_RS25865	G3U99_RS25865	G3U99_25750	toll/interleukin-1 receptor domain-containing protein	0	2.18734	0	17.5134	9.81283	20.2143	0.729112	15.8469	21.7345	4.44191	0.00018334	0.00177039	0.00367834
G3U99_RS26005	G3U99_RS26005	G3U99_25890	DUF6559 family protein	264.768	153.113	210.687	409.376	324.716	311.539	209.523	348.543	1.66351	0.73423	0.00889505	0.0469206	0.0343718
G3U99_RS26075	G3U99_RS26075	G3U99_25960	GNAT family N-acetyltransferase	38.1183	50.3087	54.0224	14.2297	18.7336	20.2143	47.4832	17.7259	0.373308	-1.42156	0.000765455	0.00604312	0.0077175
G3U99_RS26085	G3U99_RS26085	G3U99_25970	LysE family translocator	63.8739	58.3289	48.6202	15.3242	35.683	19.0253	56.941	23.3442	0.409971	-1.28641	0.00300127	0.0194688	0.0211418
G3U99_RS26170	G3U99_RS26170	G3U99_26055	methyl-accepting chemotaxis protein	21.6347	16.7696	16.2067	49.2565	45.4959	55.8867	18.2037	50.213	2.7584	1.46383	0.000292266	0.00265366	0.0033531
G3U99_RS26185	G3U99_RS26185	G3U99_26070	HDOD domain-containing protein	148.352	74.3694	101.562	30.6485	43.7117	36.8614	108.095	37.0739	0.342976	-1.54382	3.74747e-05	0.000428576	0.000262254
G3U99_RS26190	G3U99_RS26190	G3U99_26075	transporter substrate-binding domain-containing protein	30.9067	16.7696	20.5285	0	0	0	22.7349	0	0	-4.56894	2.18706e-07	4.09056e-06	4.51427e-06
G3U99_RS26300	G3U99_RS26300	.	pyocin knob domain-containing protein	39.1485	42.2885	61.5856	96.3238	106.157	110.584	47.6742	104.355	2.18892	1.13022	0.000396243	0.00344476	0.00238595
G3U99_RS26335	G3U99_RS26335	.	hypothetical protein	1729.75	1563.22	1882.14	734.469	765.401	724.149	1725.03	741.34	0.429753	-1.21842	1.41107e-09	3.87325e-08	2.68571e-08
G3U99_RS26370	G3U99_RS26370	.	hypothetical protein	22.6649	19.686	14.0458	48.1619	42.8196	33.2942	18.7989	41.4252	2.2036	1.13986	0.00825972	0.0441188	0.0573048
G3U99_RS26380	G3U99_RS26380	.	flagellar hook-length control protein FliK	1609.21	1127.21	1401.34	690.685	638.726	775.279	1379.25	701.564	0.508655	-0.975242	2.52771e-05	0.000298542	0.000220957
G3U99_RS26410	G3U99_RS26410	.	winged helix-turn-helix domain-containing protein	50.481	65.6201	47.5397	16.4188	24.086	17.8362	54.5469	19.447	0.356519	-1.48795	0.000285198	0.00259347	0.00285577
NZ_CP048693.1_1017734_1017833_minus	.	.	.	0	0	0	2.18918	1.78415	16.6471	0	6.87348	#DIV/0!	2.977	0.00207766	0.0143071	0.0447199
NZ_CP048693.1_1082798_1082897_minus	.	.	.	0	0	1.08045	8.75671	1.78415	8.32355	0.360149	6.28814	17.4598	4.12596	0.00860931	0.0456571	0.0900132
NZ_CP048693.1_1082998_1083097_minus	.	.	.	4.1209	0.729112	1.08045	19.7026	7.1366	24.9706	1.97682	17.2699	8.73623	3.12701	0.000565969	0.00466708	0.00596931
NZ_CP048693.1_1092198_1092297_minus	.	.	.	1.03022	0	0	10.9459	1.78415	7.13447	0.343408	6.6215	19.2817	4.26916	0.00730448	0.0399155	0.121632
NZ_CP048693.1_1151612_1151711_minus	.	.	.	285.372	200.506	271.193	754.172	408.571	485.144	252.357	549.295	2.17666	1.12212	0.000168217	0.0016404	0.00103731
NZ_CP048693.1_118938_119037_minus	.	.	.	30.9067	17.4987	25.9308	48.1619	80.2868	187.874	24.7787	105.441	4.2553	2.08926	2.41042e-05	0.000286975	0.000229149
NZ_CP048693.1_1280423_1280522_minus	.	.	.	3.09067	8.02023	8.64359	28.4593	19.6257	19.0253	6.58483	22.3701	3.39721	1.76435	0.00437474	0.0265757	0.0287473
NZ_CP048693.1_1345724_1345789_plus	.	.	.	27.8161	22.6025	34.5743	130.256	41.9276	91.559	28.331	87.9142	3.10311	1.63372	0.000266346	0.00245593	0.00198436
NZ_CP048693.1_1373512_1373611_minus	.	.	.	1.03022	0	0	12.0405	8.92076	19.0253	0.343408	13.3288	38.8134	5.27848	0.000143048	0.00141828	0.00466945
NZ_CP048693.1_1444455_1444554_minus	.	.	.	7.21157	2.91645	9.72404	0	0.892076	0	6.61735	0.297359	0.0449362	-4.47598	0.00841056	0.044723	0.134229
NZ_CP048693.1_1507515_1507614_minus	.	.	.	33.9974	24.7898	31.333	71.1483	59.7691	147.446	30.0401	92.7877	3.0888	1.62704	0.000117711	0.00118894	0.000984898
NZ_CP048693.1_1507615_1507714_minus	.	.	.	45.3299	27.7062	51.8615	66.7699	77.6106	172.416	41.6326	105.599	2.53645	1.34281	0.00191391	0.0133344	0.00933882
NZ_CP048693.1_1538617_1538716_minus	.	.	.	1.03022	2.91645	0	12.0405	14.2732	4.75631	1.31556	10.3567	7.87245	2.97681	0.00776952	0.0420306	0.125066
NZ_CP048693.1_1587977_1588076_plus	.	.	.	0	2.18734	2.1609	12.0405	5.35245	13.0799	1.44941	10.1576	7.00809	2.80902	0.00829785	0.0442826	0.131471
NZ_CP048693.1_1591902_1592001_plus	.	.	.	5.15112	4.37467	10.8045	76.6212	24.9781	28.5379	6.77676	43.3791	6.40115	2.67833	1.51423e-05	0.000189807	0.000238614
NZ_CP048693.1_1653181_1653236_minus	.	.	.	9.27202	8.74934	12.9654	35.0268	16.9494	32.1051	10.3289	28.0271	2.71346	1.44014	0.0078922	0.0425389	0.0494212
NZ_CP048693.1_1705622_1705721_plus	.	.	.	29.8765	39.372	23.7699	7.66212	0.892076	1.18908	31.0061	3.24776	0.104746	-3.25504	7.76009e-06	0.000106504	0.000123133
NZ_CP048693.1_1709839_1709938_minus	.	.	.	3.09067	10.9367	4.32179	32.8377	15.1653	17.8362	6.11638	21.9464	3.58813	1.84323	0.00819416	0.0438476	0.0478105
NZ_CP048693.1_1718964_1719063_plus	.	.	.	6.18135	4.37467	5.40224	12.0405	14.2732	32.1051	5.31942	19.4729	3.66072	1.87213	0.0062526	0.0352392	0.0459227
NZ_CP048693.1_1719064_1719163_plus	.	.	.	12.3627	11.6658	10.8045	22.9864	34.7909	45.185	11.611	34.3208	2.95589	1.56359	0.00170721	0.0121368	0.0153008
NZ_CP048693.1_1719464_1719563_plus	.	.	.	16.4836	20.4151	17.2872	51.4457	39.2513	52.3195	18.062	47.6721	2.63937	1.40019	0.000748846	0.00591988	0.00785869
NZ_CP048693.1_1745095_1745194_plus	.	.	.	21.6347	30.6227	28.0917	95.2292	53.5245	97.5044	26.783	82.0861	3.06485	1.61582	3.70394e-05	0.000424771	0.000335351
NZ_CP048693.1_1940056_1940155_minus	.	.	.	9.27202	5.83289	11.8849	37.216	14.2732	29.727	8.99662	27.0721	3.00914	1.58935	0.00658802	0.0367467	0.0460517
NZ_CP048693.1_1967878_1967977_minus	.	.	.	23.6952	32.81	17.2872	4.37835	5.35245	9.51263	24.5975	6.41448	0.260778	-1.93911	0.00146827	0.0105905	0.013995
NZ_CP048693.1_205518_205617_plus	.	.	.	153.504	72.9112	111.286	359.025	180.199	190.253	112.567	243.159	2.16013	1.11112	0.00267227	0.0177225	0.0114957
NZ_CP048693.1_2090749_2090848_plus	.	.	.	6.18135	9.47845	7.56314	1.09459	0.892076	0	7.74098	0.662221	0.0855475	-3.54713	0.00929255	0.0485423	0.144696
NZ_CP048693.1_2090849_2090915_plus	.	.	.	11.3325	13.124	6.48269	2.18918	0	1.18908	10.3131	1.12609	0.10919	-3.19508	0.0042452	0.0259026	0.0511755
NZ_CP048693.1_2141536_2141635_minus	.	.	.	10.3022	7.29112	8.64359	1.09459	0	1.18908	8.74565	0.761222	0.0870401	-3.52218	0.00566653	0.032525	0.0695955
NZ_CP048693.1_2237237_2237336_minus	.	.	.	0	0	1.08045	17.5134	7.1366	8.32355	0.360149	10.9912	30.5184	4.93161	0.000473829	0.00399621	0.0133419
NZ_CP048693.1_2237337_2237436_minus	.	.	.	0	0	0	8.75671	7.1366	15.458	0	10.4504	#DIV/0!	3.51733	5.12156e-05	0.000562328	0.00132182
NZ_CP048693.1_2390322_2390421_minus	.	.	.	2.06045	0.729112	2.1609	14.2297	12.4891	5.94539	1.65015	10.888	6.5982	2.72207	0.00473189	0.0282532	0.0864251
NZ_CP048693.1_2589254_2589353_minus	.	.	.	88.5993	139.26	105.884	61.297	51.7404	55.8867	111.248	56.308	0.506149	-0.982366	0.00188179	0.013126	0.0107638
NZ_CP048693.1_2603358_2603413_plus	.	.	.	1.03022	0	1.08045	9.8513	5.35245	9.51263	0.703558	8.23879	11.7102	3.54969	0.00569637	0.0325524	0.0649876
NZ_CP048693.1_2766040_2766073_plus	.	.	.	7.21157	10.2076	15.1263	43.7835	25.8702	38.0505	10.8485	35.9014	3.30935	1.72655	0.000671246	0.0054164	0.00692397
NZ_CP048693.1_280498_280597_plus	.	.	.	2.06045	0	2.1609	16.4188	9.81283	24.9706	1.40712	17.0674	12.1294	3.60043	0.00016787	0.0016397	0.00548183
NZ_CP048693.1_2903229_2903314_minus	.	.	.	0	1.45822	1.08045	17.5134	7.1366	9.51263	0.846224	11.3875	13.4569	3.75027	0.00151034	0.0108412	0.0340815
NZ_CP048693.1_2907001_2907100_minus	.	.	.	1.03022	2.91645	9.72404	16.4188	16.9494	22.5925	4.5569	18.6536	4.09348	2.03333	0.00555425	0.0320342	0.0372239
NZ_CP048693.1_2940387_2940486_minus	.	.	.	2.06045	0.729112	3.24135	14.2297	7.1366	13.0799	2.0103	11.482	5.7116	2.51389	0.00588189	0.0333747	0.0716695
NZ_CP048693.1_2994373_2994472_minus	.	.	.	3.09067	0.729112	2.1609	33.9322	36.5751	21.4034	1.99356	30.6369	15.3679	3.94185	2.28183e-07	4.24105e-06	5.76694e-06
NZ_CP048693.1_3096949_3097048_minus	.	.	.	4.1209	2.91645	2.1609	21.8918	21.4098	7.13447	3.06608	16.812	5.48323	2.45503	0.00191724	0.013342	0.0155734
NZ_CP048693.1_3107881_3107980_minus	.	.	.	23.6952	18.9569	10.8045	6.56753	2.67623	2.37816	17.8189	3.87397	0.217409	-2.20152	0.00310006	0.0200003	0.0256893
NZ_CP048693.1_3108776_3108844_minus	.	.	.	6.18135	6.56201	9.72404	0	0	0	7.48913	0	0	-3.08562	0.00057178	0.00470754	0.0155734
NZ_CP048693.1_3122898_3122997_plus	.	.	.	74.1762	71.453	57.2638	454.254	163.25	292.513	67.631	303.339	4.48521	2.16518	6.63957e-09	1.64025e-07	1.19816e-07
NZ_CP048693.1_3125855_3125954_plus	.	.	.	9.27202	2.18734	5.40224	22.9864	18.7336	24.9706	5.62053	22.2302	3.95518	1.98374	0.00193904	0.013462	0.0157104
NZ_CP048693.1_3224161_3224260_minus	.	.	.	0	8.02023	2.1609	38.3106	41.9276	34.4833	3.39371	38.2405	11.268	3.49417	8.45091e-07	1.40158e-05	1.54526e-05
NZ_CP048693.1_3364986_3365085_minus	.	.	.	18.544	29.8936	12.9654	1.09459	0	0	20.4677	0.364863	0.0178263	-5.80985	1.65125e-05	0.000203964	0.000223115
NZ_CP048693.1_3389157_3389256_minus	.	.	.	8.2418	7.29112	6.48269	0	0.892076	0	7.33854	0.297359	0.0405201	-4.62522	0.00424619	0.0259026	0.078013
NZ_CP048693.1_3414050_3414149_minus	.	.	.	13.3929	8.74934	18.3676	4.37835	1.78415	1.18908	13.5033	2.45053	0.181476	-2.46215	0.00495451	0.0292291	0.0625818
NZ_CP048693.1_410617_410716_minus	.	.	.	26.7858	40.8303	19.4481	6.56753	1.78415	2.37816	29.0214	3.57661	0.123241	-3.02045	1.59219e-05	0.000197079	0.000216438
NZ_CP048693.1_420224_420323_plus	.	.	.	12.3627	5.10378	3.24135	24.0809	15.1653	54.6976	6.90261	31.3146	4.53663	2.18162	0.00123881	0.00920417	0.0121749
NZ_CP048693.1_43512_43611_plus	.	.	.	70.0553	55.4125	100.482	178.418	95.4521	151.013	75.3165	141.628	1.88043	0.911065	0.00950432	0.0494742	0.0326494
NZ_CP048693.1_518551_518650_plus	.	.	.	4.1209	1.45822	0	4.37835	11.597	30.916	1.85971	15.6305	8.40479	3.07121	0.00271829	0.0179473	0.0358439
NZ_CP048693.1_601613_601712_minus	.	.	.	28.8463	72.9112	30.2526	7.66212	8.02868	7.13447	44.0033	7.60842	0.172906	-2.53194	1.0033e-05	0.000131606	0.000173368
NZ_CP048693.1_627744_627843_plus	.	.	.	7.21157	10.9367	4.32179	0	0	0	7.49001	0	0	-3.08577	0.000639806	0.00519846	0.0167171
NZ_CP048693.1_628334_628433_plus	.	.	.	9.27202	2.91645	5.40224	0	0	0	5.86357	0	0	-2.77896	0.00277327	0.018209	0.0364145
NZ_CP048693.1_705166_705265_minus	.	.	.	36.0579	31.3518	25.9308	4.37835	7.1366	13.0799	31.1135	8.19827	0.263496	-1.92415	0.000504132	0.00420986	0.00563228
NZ_CP048693.1_827718_827817_minus	.	.	.	42.2392	59.7872	56.1833	174.04	78.5026	79.6683	52.7366	110.737	2.09981	1.07026	0.00658826	0.0367467	0.024086
NZ_CP048693.1_841809_841908_minus	.	.	.	12.3627	10.2076	8.64359	29.5539	28.5464	41.6177	10.4046	33.2394	3.19467	1.67567	0.000781075	0.00615005	0.00681684
NZ_CP048693.1_901717_901816_minus	.	.	.	40.1788	66.3492	43.2179	14.2297	16.9494	32.1051	49.9153	21.0947	0.422611	-1.2426	0.00573147	0.0327063	0.0432339
NZ_CP048693.1_912478_912577_minus	.	.	.	12.3627	5.83289	9.72404	26.2701	20.5177	64.2102	9.30654	36.9994	3.97563	1.99118	0.000773494	0.00609847	0.00718174
NZ_CP048693.1_974784_974870_plus	.	.	.	54.6019	53.2252	33.4939	7.66212	3.5683	3.56724	47.107	4.93255	0.10471	-3.25553	1.63514e-08	3.72875e-07	5.07111e-07
NZ_CP048693.1_986515_986614_plus	.	.	.	14.4231	16.0405	12.9654	1.09459	2.67623	1.18908	14.4763	1.6533	0.114207	-3.13028	0.000743589	0.00589046	0.0122951
NZ_CP048693.1_986615_986714_plus	.	.	.	15.4534	13.124	8.64359	0	1.78415	0	12.407	0.594717	0.047934	-4.38281	0.00104614	0.00793168	0.0254192
NZ_CP048693.1_998486_998585_plus	.	.	.	8.2418	8.74934	8.64359	20.7972	19.6257	78.4792	8.54491	39.634	4.63832	2.2136	0.000522045	0.0043472	0.00513647
NZ_CP048693.1_998530_998629_minus	.	.	.	3467.74	2292.33	5595.64	12086.4	3229.31	9569.7	3785.24	8295.15	2.19145	1.13189	0.00917685	0.04815	0.035261
NZ_CP048693.1_998586_998685_plus	.	.	.	12.3627	8.74934	9.72404	9.8513	30.3306	129.61	10.2787	56.5971	5.50626	2.46107	0.000699279	0.00560273	0.0071484
NZ_CP048694.1_1277084_1277183_minus	.	.	.	6.18135	34.2683	7.56314	4.37835	1.78415	1.18908	16.0042	2.45053	0.153117	-2.70729	0.00467311	0.0279867	0.0858023
NZ_CP048694.1_1289408_1289507_plus	.	.	.	7.21157	12.3949	5.40224	0	0.892076	1.18908	8.33624	0.693718	0.0832171	-3.58698	0.00732416	0.0399862	0.121668
NZ_CP048694.1_1453359_1453458_plus	.	.	.	47.3903	69.2656	71.3096	120.405	120.43	115.341	62.6552	118.725	1.8949	0.92212	0.00218651	0.0149009	0.00958222
NZ_CP048694.1_1669426_1669525_plus	.	.	.	1.03022	0.729112	0	17.5134	10.7049	3.56724	0.586446	10.5952	18.0668	4.17527	0.00207408	0.0142991	0.0447199
NZ_CP048694.1_1671524_1671582_plus	.	.	.	1.03022	5.83289	0	233.147	57.0928	61.8321	2.28771	117.357	51.2992	5.68086	9.66055e-06	0.000128137	0.000106614
NZ_CP048694.1_1894937_1895036_minus	.	.	.	40.1788	21.1442	39.9766	226.58	72.2581	216.412	33.7665	171.75	5.0864	2.34664	1.91401e-07	3.60259e-06	2.20794e-06
NZ_CP048694.1_230654_230753_minus	.	.	.	151.443	114.471	173.952	806.712	308.658	583.838	146.622	566.402	3.86301	1.94973	3.44919e-08	7.57417e-07	5.18028e-07
NZ_CP048694.1_234825_234924_plus	.	.	.	0	0	3.24135	20.7972	8.02868	2.37816	1.08045	10.4013	9.62687	3.26707	0.00924803	0.0484378	0.142084
NZ_CP048694.1_26337_26436_plus	.	.	.	11.3325	23.3316	7.56314	3.28377	0	0	14.0757	1.09459	0.0777642	-3.68475	0.0011858	0.00885468	0.0277842
NZ_CP048694.1_291138_291237_plus	.	.	.	1.03022	0.729112	0	22.9864	14.2732	21.4034	0.586446	19.5543	33.3438	5.05935	2.78697e-05	0.000327207	0.000431747
NZ_CP048694.1_774318_774417_minus	.	.	.	50.481	168.425	76.7118	400.619	176.631	146.257	98.5392	241.169	2.44744	1.29127	0.00646183	0.0362461	0.0275904
NZ_CP048694.1_774418_774517_minus	.	.	.	32.9672	91.139	37.8157	157.621	118.646	87.9918	53.974	121.42	2.24959	1.16967	0.0066813	0.0370219	0.026288
NZ_CP048694.1_809044_809143_minus	.	.	.	3.09067	0.729112	1.08045	29.5539	13.3811	30.916	1.63341	24.617	15.0709	3.9137	5.4452e-06	7.76072e-05	0.000101993
NZ_CP048694.1_817694_817793_minus	.	.	.	11.3325	9.47845	3.24135	30.6485	16.9494	26.1597	8.01742	24.5859	3.06656	1.61662	0.00811514	0.043464	0.0564431
NZ_CP048694.1_951946_952045_minus	.	.	.	20.6045	21.8734	7.56314	2.18918	0.892076	1.18908	16.6803	1.42344	0.0853367	-3.55069	0.000283423	0.00258129	0.00538743
NZ_CP048695.1_107494_107593_minus	.	.	.	1.03022	0.729112	2.1609	9.8513	8.92076	7.13447	1.30674	8.63551	6.60841	2.7243	0.00948707	0.0494444	0.104876
NZ_CP048695.1_25067_25166_plus	.	.	.	1.03022	0	0	13.1351	4.46038	7.13447	0.343408	8.2433	24.0044	4.58523	0.00216594	0.0147948	0.0461009
