# Supplementary material for: Quorum sensing regulates virulence factors in the coral pathogen Vibrio coralliilyticus
Source: Appl Environ Microbiol. 2025 Jan 15;91(2):e01143-24. doi: 10.1128/aem.01143-24 (PMC11837519; doi:10.1128/aem.01143-24)
Supplement: Table S6 — BAA-450 RNA-seq. [file aem.01143-24-s0004.xlsx]

## Sheet: vcpR_vs_WT.FDR_5
locus tag	gene name	old locus tag	description	vcpR_rep1	vcpR_rep2	vcpR_rep3	WT_rep1	WT_rep2	WT_rep3	vcpR avg norm	WT avg norm	fold change (WT / vcpR)	log2 fold change	p-value	FDR	IHW adj_pval
VIC_RS00240	VIC_RS00240	VIC_000031	VOC family protein	5.83718	7.19088	13.8564	18.5566	37.8937	30.8185	8.96147	29.0896	3.24607	1.6987	0.000628522	0.00900803	0.00843549
VIC_RS00335	VIC_RS00335	VIC_000042	TetR/AcrR family transcriptional regulator	78.8019	69.8543	79.674	32.8309	35.187	30.8185	76.1101	32.9455	0.432866	-1.20801	0.000372123	0.00584018	0.00515852
VIC_RS00370	rplJ	VIC_000049	50S ribosomal protein L10	275.077	218.808	270.199	134.179	98.7942	158.081	254.695	130.351	0.511794	-0.966366	0.00140994	0.0174998	0.0153454
VIC_RS00380	rplK	VIC_000051	50S ribosomal protein L11	319.586	266.063	256.343	188.421	140.071	134.876	280.664	154.456	0.550325	-0.861645	0.0019644	0.022838	0.020007
VIC_RS00430	tpiA	VIC_000057	triose-phosphate isomerase	91.9356	64.7179	79.674	48.5327	33.157	35.8945	78.7759	39.1947	0.497547	-1.00709	0.00328763	0.0349786	0.0307264
VIC_RS00600	VIC_RS00600	VIC_000092	argininosuccinate synthase	258.295	303.044	266.735	509.593	732.836	630.873	276.025	624.434	2.26224	1.17775	1.34989e-05	0.000337296	0.000295465
VIC_RS00605	argB	VIC_000093	acetylglutamate kinase	210.138	233.19	145.492	295.478	445.251	345.167	196.273	361.965	1.84419	0.882987	0.00444933	0.0443532	0.0417692
VIC_RS00650	VIC_RS00650	VIC_000098	energy transducer TonB	35.0231	58.5543	3.46409	11.4194	12.8568	3.26313	32.3472	9.17979	0.28379	-1.81711	0.00384126	0.039861	0.0350948
VIC_RS00655	exbD	VIC_000099	TonB system transport protein ExbD	53.2643	63.6907	6.92818	8.56459	14.8868	1.81285	41.2944	8.42141	0.203936	-2.29381	0.000624852	0.00898935	0.00790443
VIC_RS00665	VIC_RS00665	VIC_000101	surface lipoprotein assembly modifier	14.5929	22.5999	0	4.28229	2.03002	1.81285	12.3976	2.70839	0.21846	-2.19456	0.00285069	0.0310259	0.0289157
VIC_RS00680	VIC_RS00680	VIC_000104	FecR domain-containing protein	19.7005	24.6545	3.46409	7.13716	4.06004	3.62571	15.9397	4.94097	0.309979	-1.68976	0.00436009	0.0438086	0.0371516
VIC_RS00685	VIC_RS00685	VIC_000105	sigma-70 family RNA polymerase sigma factor	32.1045	21.5726	0	4.28229	3.38336	2.17542	17.8924	3.28036	0.183338	-2.44742	0.000517602	0.00764595	0.00657581
VIC_RS00870	typA	VIC_000142	translational GTPase TypA	81.7205	85.2633	83.1381	32.8309	38.5703	26.4676	83.374	32.623	0.391285	-1.35371	7.50996e-05	0.00157585	0.00139663
VIC_RS01005	VIC_RS01005	.	hypothetical protein	28.4563	27.7363	17.3204	79.9361	54.8105	54.023	24.5043	62.9232	2.56784	1.36056	0.00146011	0.0179466	0.0164891
VIC_RS01010	VIC_RS01010	VIC_000166	S-type pyocin domain-containing protein	43.7788	22.5999	31.1768	81.3636	86.6141	71.0638	32.5185	79.6805	2.45031	1.29296	0.00090112	0.0122646	0.0107954
VIC_RS01230	rhtB	VIC_000212	homoserine/homoserine lactone efflux protein	48.8864	33.8999	10.3923	9.99202	12.8568	8.33912	31.0595	10.396	0.334711	-1.57901	0.00158801	0.0191469	0.0163879
VIC_RS01240	VIC_RS01240	VIC_000214	Cof-type HAD-IIB family hydrolase	81.7205	72.9361	100.459	41.3955	36.5403	37.7073	85.0384	38.5477	0.453298	-1.14147	0.000775073	0.0108225	0.00997129
VIC_RS01600	VIC_RS01600	VIC_000285	outer membrane beta-barrel protein	269.97	227.026	200.917	109.912	83.2307	145.391	232.638	112.845	0.485066	-1.04375	0.000942084	0.0126432	0.0111145
VIC_RS01635	VIC_RS01635	.	OmpA family protein	788.749	724.225	609.68	2135.44	1914.31	1861.8	707.551	1970.51	2.78498	1.47767	2.29333e-09	1.17704e-07	1.11775e-07
VIC_RS01640	VIC_RS01640	VIC_000293	hypothetical protein	30.6452	40.0635	41.5691	2.85486	4.06004	1.81285	37.4259	2.90925	0.0777336	-3.68532	4.00645e-10	2.23772e-08	1.87879e-08
VIC_RS01665	VIC_RS01665	VIC_000298	VUT family protein	10.9447	5.13634	17.3204	35.6858	32.4803	39.1576	11.1338	35.7746	3.21314	1.68398	0.000262973	0.00441934	0.00388846
VIC_RS01885	fadB	VIC_000325	fatty acid oxidation complex subunit alpha FadB	422.466	404.744	391.442	533.859	707.123	864.368	406.217	701.783	1.72761	0.788774	0.00452594	0.0448813	0.0396667
VIC_RS01920	glmU	VIC_000332	bifunctional UDP-N-acetylglucosamine diphosphorylase/glucosamine-1-phosphate N-acetyltransferase GlmU	45.9678	44.1726	55.4254	19.984	27.7436	16.3157	48.5219	21.3478	0.439961	-1.18455	0.00399224	0.0409798	0.0362731
VIC_RS01985	mnmG	VIC_000345	tRNA uridine-5-carboxymethylaminomethyl(34) synthesis enzyme MnmG	66.3979	93.4815	83.1381	39.9681	37.8937	32.6313	81.0058	36.831	0.454671	-1.1371	0.000910307	0.0123037	0.0109647
VIC_RS02000	yidC	.	membrane protein insertase YidC	67.8572	82.1815	72.7459	39.9681	43.9837	29.3682	74.2615	37.7733	0.508653	-0.975247	0.00479647	0.046951	0.0417084
VIC_RS02025	VIC_RS02025	VIC_000353	amino acid ABC transporter substrate-binding protein	37.212	43.1453	41.5691	18.5566	19.6235	14.8654	40.6421	17.6818	0.435062	-1.20071	0.00319691	0.034299	0.0304802
VIC_RS02085	VIC_RS02085	VIC_000365	hypothetical protein	15.3226	32.8726	48.4972	4.28229	2.70669	3.62571	32.2308	3.53823	0.109778	-3.18734	6.34467e-07	2.13248e-05	1.79043e-05
VIC_RS02215	VIC_RS02215	VIC_000392	5-(carboxyamino)imidazole ribonucleotide synthase	37.212	43.1453	51.9613	17.1292	11.5034	14.8654	44.1062	14.4993	0.328737	-1.605	0.000173944	0.00328676	0.00299468
VIC_RS02495	hemN	VIC_000443	oxygen-independent coproporphyrinogen III oxidase	58.3718	54.4453	72.7459	27.1212	24.3602	29.0056	61.8543	26.829	0.433745	-1.20508	0.00130008	0.0164043	0.0145226
VIC_RS02565	VIC_RS02565	VIC_000452	ABC transporter ATP-binding protein	258.295	297.908	249.414	128.469	172.551	123.999	268.539	141.673	0.52757	-0.922566	0.00110988	0.0143924	0.0134782
VIC_RS02615	VIC_RS02615	VIC_000461	MFS transporter	30.6452	36.9817	79.674	19.984	5.41338	12.3274	49.1003	12.5749	0.256107	-1.96518	0.000217086	0.00385277	0.00337495
VIC_RS02640	VIC_RS02640	VIC_000467	helix-turn-helix transcriptional regulator	407.873	399.608	478.044	171.292	163.755	177.66	428.508	170.902	0.39883	-1.32615	2.45194e-07	8.86903e-06	8.34288e-06
VIC_RS02670	VIC_RS02670	VIC_000473	DUF692 domain-containing protein	2.91859	6.16361	6.92818	12.8469	19.6235	19.9414	5.33679	17.4706	3.27361	1.71088	0.00437746	0.043867	0.0385283
VIC_RS02675	VIC_RS02675	VIC_000474	DUF2282 domain-containing protein	3.64824	5.13634	0	15.7017	31.8036	48.947	2.92819	32.1508	10.9797	3.45677	6.57392e-06	0.000176005	0.000156223
VIC_RS02865	VIC_RS02865	VIC_000507	M23 family metallopeptidase	4.37788	8.21815	13.8564	0	0.676673	1.81285	8.81746	0.829842	0.0941134	-3.40946	0.00513772	0.049028	0.668429
VIC_RS03015	VIC_RS03015	VIC_000536	DUF6482 family protein	18.2412	10.2727	13.8564	67.0893	63.6072	54.7482	14.1234	61.8149	4.37677	2.12987	1.23259e-06	3.90113e-05	3.47658e-05
VIC_RS03055	rpsO	VIC_000545	30S ribosomal protein S15	48.8864	42.118	72.7459	18.5566	17.5935	29.7308	54.5834	21.9603	0.402325	-1.31357	0.00339085	0.0357735	0.0319691
VIC_RS03370	leuA	VIC_000607	2-isopropylmalate synthase	218.894	259.899	235.558	141.316	142.101	116.385	238.117	133.267	0.559671	-0.837348	0.00210158	0.0241872	0.0212096
VIC_RS03465	VIC_RS03465	VIC_000622	AbgT family transporter	58.3718	65.7452	65.8177	21.4115	16.2401	17.4034	63.3116	18.3517	0.289863	-1.78656	1.7563e-06	5.4231e-05	4.97448e-05
VIC_RS03640	rpsB	VIC_000657	30S ribosomal protein S2	242.973	183.881	142.028	95.6379	69.0206	77.5901	189.627	80.7495	0.425833	-1.23164	7.59505e-05	0.00158495	0.00139663
VIC_RS03710	crl	VIC_000671	sigma factor-binding protein Crl	32.8341	35.9544	65.8177	255.51	309.239	399.553	44.8687	321.434	7.16388	2.84074	1.39035e-16	2.20022e-14	2.03462e-14
VIC_RS03780	VIC_RS03780	VIC_000685	diguanylate cyclase	35.7527	46.2271	31.1768	9.99202	15.5635	9.42683	37.7189	11.6608	0.30915	-1.69362	0.000178857	0.0033463	0.0029458
VIC_RS03865	VIC_RS03865	VIC_000702	membrane protein	104.34	146.899	162.812	54.2424	57.5172	50.7599	138.017	54.1731	0.39251	-1.3492	3.35696e-05	0.00077271	0.000710246
VIC_RS04130	rpsI	VIC_000759	30S ribosomal protein S9	148.848	158.199	131.635	87.0733	75.7873	80.8532	146.228	81.238	0.555558	-0.84799	0.00270587	0.029702	0.0261209
VIC_RS04215	gltB	VIC_000776	glutamate synthase large subunit	27.7266	32.8726	76.21	75.6539	131.951	183.098	45.6031	130.234	2.85583	1.51391	0.000242885	0.0041741	0.00368097
VIC_RS04220	VIC_RS04220	VIC_000777	glutamate synthase subunit beta	10.2151	9.24542	13.8564	25.6938	35.187	55.1107	11.1056	38.6638	3.48147	1.7997	0.000202332	0.00364211	0.00327456
VIC_RS04225	gltB	VIC_000778	glutamate synthase large subunit	538.48	552.671	685.89	1251.86	2199.19	1659.85	592.347	1703.63	2.87607	1.5241	1.82554e-07	6.86474e-06	6.34806e-06
VIC_RS04230	VIC_RS04230	VIC_000779	FAD-dependent oxidoreductase	115.284	120.19	124.707	329.737	479.084	459.739	120.061	422.853	3.522	1.81639	2.05786e-10	1.18421e-08	1.09508e-08
VIC_RS04310	prfB	VIC_000794	peptide chain release factor 2	45.9678	46.2271	58.8895	17.1292	31.1269	16.6782	50.3615	21.6448	0.429789	-1.2183	0.004603	0.0454083	0.0428984
VIC_RS04380	VIC_RS04380	VIC_000809	porin	12264.6	8280.81	14978.7	6025.19	5282.11	6139.04	11841.4	5815.45	0.491112	-1.02588	0.000351227	0.00555817	0.00525633
VIC_RS04500	VIC_RS04500	VIC_000833	Fe(3+) ABC transporter substrate-binding protein	313.019	329.753	48.4972	71.3716	58.1938	18.8537	230.423	49.473	0.214705	-2.21957	7.7215e-05	0.00160253	0.00140524
VIC_RS04600	VIC_RS04600	VIC_000855	TetR/AcrR family transcriptional regulator	2.18894	4.10908	13.8564	1621.56	1659.88	1964.41	6.71812	1748.62	260.283	8.02394	1.21879e-59	2.31447e-56	2.02743e-56
VIC_RS04725	rpoS	VIC_000881	RNA polymerase sigma factor RpoS	853.688	1019.05	938.768	2472.31	3688.54	3513.67	937.169	3224.84	3.44105	1.78285	2.49605e-11	2.01702e-09	1.91543e-09
VIC_RS04730	nlpD	VIC_000882	murein hydrolase activator NlpD	899.655	908.106	1039.23	2028.38	2245.88	2226.18	948.996	2166.81	2.28327	1.1911	3.83327e-07	1.33567e-05	1.17002e-05
VIC_RS04880	rplU	VIC_000911	50S ribosomal protein L21	146.659	125.327	200.917	67.0893	66.3139	83.0287	157.634	72.1439	0.457666	-1.12763	0.00055943	0.00817198	0.00752795
VIC_RS04960	VIC_RS04960	VIC_000928	YbaK/EbsC family protein	64.209	105.809	72.7459	17.1292	32.4803	40.6079	80.9212	30.0725	0.371626	-1.42807	0.00061452	0.00887433	0.00781153
VIC_RS04980	epd	VIC_000932	erythrose-4-phosphate dehydrogenase	51.0753	28.7635	48.4972	15.7017	10.1501	11.6023	42.7787	12.4847	0.291844	-1.77673	7.35268e-05	0.00156008	0.00138503
VIC_RS04990	metK	VIC_000934	methionine adenosyltransferase	170.008	98.6178	148.956	85.6459	70.3739	54.023	139.194	70.0143	0.502998	-0.991374	0.00345628	0.0363627	0.0335329
VIC_RS04995	VIC_RS04995	VIC_000935	DUF2189 domain-containing protein	5.83718	3.08181	6.92818	11.4194	31.1269	21.0291	5.28239	21.1918	4.01179	2.00425	0.00142936	0.0176831	0.0149932
VIC_RS05370	VIC_RS05370	VIC_001002	DUF1107 domain-containing protein	31.3748	27.7363	83.1381	9.99202	14.2101	17.766	47.4164	13.9894	0.295032	-1.76106	0.00145997	0.0179466	0.0158218
VIC_RS05445	rpsF	VIC_001016	30S ribosomal protein S6	580.799	485.898	710.138	336.874	292.999	386.5	592.279	338.791	0.572013	-0.80588	0.00372931	0.0389592	0.0342155
VIC_RS05480	VIC_RS05480	VIC_001021	hypothetical protein	18.9708	12.3272	17.3204	57.0972	34.5103	31.1811	16.2062	40.9295	2.52555	1.3366	0.00507465	0.0487937	0.0439284
VIC_RS05485	sctC	VIC_001022	type III secretion system outer membrane ring subunit SctC	18.2412	12.3272	20.7845	49.9601	35.187	48.947	17.1176	44.698	2.61122	1.38473	0.00113182	0.0145747	0.0128673
VIC_RS05520	VIC_RS05520	VIC_001028	type II secretion system F family protein	2.91859	3.08181	3.46409	15.7017	14.2101	11.9648	3.15483	13.9589	4.42461	2.14555	0.00406672	0.0412978	0.0362731
VIC_RS05760	VIC_RS05760	VIC_001068	HDOD domain-containing protein	13.1337	18.4908	6.92818	122.759	142.101	127.262	12.8509	130.708	10.1711	3.3464	1.16868e-15	1.64394e-13	1.44006e-13
VIC_RS05765	VIC_RS05765	.	response regulator	7.29647	9.24542	0	51.3875	55.4871	43.871	5.51396	50.2486	9.11296	3.18792	5.82785e-08	2.39504e-06	2.27441e-06
VIC_RS05770	VIC_RS05770	.	chemotaxis protein CheC	26.2673	15.409	10.3923	71.3716	118.418	90.6426	17.3562	93.4773	5.38581	2.42916	6.67841e-08	2.66996e-06	2.36617e-06
VIC_RS05775	VIC_RS05775	VIC_001071	ATP-binding protein	59.8311	56.4998	34.6409	127.041	162.401	155.18	50.3239	148.208	2.94507	1.5583	5.60403e-06	0.000153123	0.000141598
VIC_RS05780	VIC_RS05780	VIC_001072	EAL domain-containing protein	30.6452	45.1998	24.2486	108.485	148.191	144.666	33.3645	133.781	4.00966	2.00348	5.0699e-08	2.1395e-06	2.00941e-06
VIC_RS05785	VIC_RS05785	VIC_001073	response regulator	61.2904	72.9361	41.5691	175.574	175.258	160.256	58.5985	170.363	2.90729	1.53967	2.62649e-06	7.55714e-05	6.85169e-05
VIC_RS05790	VIC_RS05790	VIC_001074	Hpt domain-containing protein	26.2673	30.8181	41.5691	78.5087	70.3739	87.7421	32.8848	78.8749	2.39852	1.26214	0.000229815	0.0040223	0.00360115
VIC_RS05795	VIC_RS05795	VIC_001075	ATP-binding protein	10.9447	14.3818	20.7845	82.791	112.328	88.4672	15.3703	94.5286	6.15007	2.6206	4.36476e-11	3.1278e-09	2.74274e-09
VIC_RS05800	VIC_RS05800	VIC_001076	phosphate/phosphite/phosphonate ABC transporter substrate-binding protein	24.0784	38.0089	34.6409	161.3	156.311	143.941	32.2427	153.851	4.77163	2.25448	3.20833e-11	2.48679e-09	2.17838e-09
VIC_RS05815	VIC_RS05815	VIC_001079	heme NO-binding domain-containing protein	8.75577	5.13634	13.8564	77.0813	88.6441	79.4029	9.24949	81.7094	8.83394	3.14306	1.63094e-12	1.51081e-10	1.43472e-10
VIC_RS05820	VIC_RS05820	VIC_001080	ATP-binding protein	2.18894	7.19088	10.3923	49.9601	43.307	45.6839	6.5907	46.317	7.02763	2.81304	5.86462e-08	2.39504e-06	2.27441e-06
VIC_RS05825	VIC_RS05825	VIC_001081	hypothetical protein	9.48542	14.3818	3.46409	64.2344	64.2839	50.7599	9.11042	59.7594	6.55945	2.71358	8.4183e-08	3.33049e-06	2.91744e-06
VIC_RS05975	VIC_RS05975	VIC_001109	DJ-1/PfpI family protein	30.6452	31.8453	38.105	7.13716	6.76673	5.43856	33.5318	6.44748	0.192279	-2.37872	1.82539e-06	5.591e-05	4.93742e-05
VIC_RS06145	VIC_RS06145	VIC_001139	tetratricopeptide repeat protein	3.64824	2.05454	0	17.1292	16.2401	7.61398	1.90093	13.6611	7.18655	2.8453	0.00452283	0.0448813	0.0382556
VIC_RS06290	VIC_RS06290	VIC_001173	5-carboxymethyl-2-hydroxymuconate Delta-isomerase	6.56683	4.10908	6.92818	27.1212	33.157	34.8068	5.86803	31.695	5.4013	2.43331	1.18785e-05	0.000302783	0.000265508
VIC_RS06295	VIC_RS06295	VIC_001174	hypothetical protein	5.83718	5.13634	6.92818	14.2743	24.3602	23.2045	5.96723	20.613	3.45437	1.78842	0.00223204	0.0253753	0.0222565
VIC_RS06300	VIC_RS06300	VIC_001175	nucleotidyltransferase family protein	6.56683	6.16361	0	14.2743	25.7136	20.6665	4.24348	20.2181	4.76452	2.25233	0.00277673	0.030392	0.0266505
VIC_RS06660	VIC_RS06660	VIC_001245	diguanylate cyclase	16.0522	12.3272	10.3923	31.4035	39.9237	42.4208	12.9239	37.916	2.93378	1.55276	0.00115315	0.0146969	0.0135907
VIC_RS06705	VIC_RS06705	VIC_001255	phospholipase D-like domain-containing protein	16.0522	16.4363	24.2486	0	2.70669	5.07599	18.9124	2.59423	0.137171	-2.86596	0.000315733	0.00503846	0.00445153
VIC_RS06785	VIC_RS06785	VIC_001272	diguanylate cyclase	1.45929	2.05454	0	12.8469	8.12007	13.7777	1.17128	11.5815	9.88796	3.30567	0.00225294	0.0253753	0.021639
VIC_RS07140	VIC_RS07140	VIC_001332	BLUF domain-containing protein	2.18894	2.05454	6.92818	19.984	16.9168	17.4034	3.72389	18.1014	4.86089	2.28122	0.000365484	0.00575979	0.0053765
VIC_RS07240	VIC_RS07240	VIC_001354	3%2C4-dihydroxy-2-butanone-4-phosphate synthase	27.7266	46.2271	65.8177	117.049	115.711	115.66	46.5905	116.14	2.49279	1.31776	0.000111645	0.00219703	0.00203166
VIC_RS07245	VIC_RS07245	VIC_001355	methyl-accepting chemotaxis protein	246.621	236.272	169.74	476.762	537.278	483.669	217.544	499.236	2.29487	1.19841	1.36007e-05	0.000337616	0.000300874
VIC_RS07255	VIC_RS07255	VIC_001357	transporter substrate-binding domain-containing protein	12.404	13.3545	13.8564	0	3.38336	1.08771	13.205	1.49036	0.112864	-3.14735	0.000301756	0.00487689	0.00443703
VIC_RS07275	VIC_RS07275	VIC_001361	ATP-binding protein	30.6452	25.6817	41.5691	79.9361	100.148	81.9409	32.632	87.3415	2.67656	1.42038	3.62754e-05	0.000816931	0.000719124
VIC_RS07470	VIC_RS07470	.	hypothetical protein	13.1337	11.3	10.3923	38.5406	33.8336	35.1693	11.6086	35.8479	3.08804	1.62669	0.000715478	0.0101395	0.008545
VIC_RS07475	VIC_RS07475	VIC_001394	hypothetical protein	21.8894	25.6817	24.2486	52.815	63.6072	44.5962	23.9399	53.6728	2.24198	1.16477	0.00321636	0.0344105	0.0302281
VIC_RS07490	VIC_RS07490	.	YrhB domain-containing protein	0.729647	3.08181	0	18.5566	18.2702	15.9531	1.27048	17.5933	13.8477	3.79157	0.000100891	0.00200619	0.00172043
VIC_RS07495	VIC_RS07495	VIC_001397	hypothetical protein	0.729647	1.02727	3.46409	9.99202	12.1801	7.97655	1.74034	10.0496	5.7745	2.5297	0.00329068	0.0349786	0.0325409
VIC_RS07510	VIC_RS07510	.	hypothetical protein	4.37788	2.05454	13.8564	32.8309	28.4202	42.0582	6.76293	34.4364	5.09195	2.34822	6.97126e-06	0.000185153	0.000172343
VIC_RS07520	VIC_RS07520	.	Imm50 family immunity protein	3.64824	4.10908	0	21.4115	10.1501	14.5028	2.58577	15.3548	5.93819	2.57002	0.00403044	0.0410436	0.0381602
VIC_RS07540	VIC_RS07540	VIC_001401	hypothetical protein	0	2.05454	0	8.56459	7.4434	9.7894	0.684846	8.59913	12.5563	3.65034	0.00413907	0.0419205	1
VIC_RS07545	VIC_RS07545	VIC_001402	hypothetical protein	0.729647	5.13634	3.46409	21.4115	10.1501	14.1403	3.11003	15.2339	4.89833	2.29229	0.00318773	0.0342974	0.0300438
VIC_RS07570	VIC_RS07570	VIC_001406	YbaK/EbsC family protein	17.5115	14.3818	10.3923	22.8389	48.0437	46.409	14.0952	39.0972	2.7738	1.47186	0.00329708	0.0349786	0.0307264
VIC_RS07575	VIC_RS07575	VIC_001407	hypothetical protein	11.6744	5.13634	10.3923	34.2583	30.4503	34.0816	9.06766	32.9301	3.6316	1.8606	0.00029126	0.00478865	0.00443703
VIC_RS07585	VIC_RS07585	VIC_001410	hypothetical protein	17.5115	12.3272	20.7845	57.0972	50.0738	53.2979	16.8744	53.4896	3.16986	1.66442	4.12373e-05	0.000910577	0.00081148
VIC_RS07730	VIC_RS07730	VIC_001437	BLUF domain-containing protein	4.37788	7.19088	0	19.984	22.3302	17.0408	3.85626	19.785	5.13063	2.35914	0.00184519	0.021764	0.0185613
VIC_RS07785	VIC_RS07785	VIC_001448	heme NO-binding domain-containing protein	19.7005	12.3272	6.92818	38.5406	37.8937	39.8828	12.9853	38.7724	2.98587	1.57815	0.00230505	0.0258247	0.0231257
VIC_RS07800	VIC_RS07800	VIC_001451	L-serine ammonia-lyase	193.357	211.617	128.171	99.9202	77.1407	67.4381	177.715	81.4997	0.458597	-1.1247	0.000298855	0.00485065	0.00436153
VIC_RS07820	VIC_RS07820	VIC_001455	methyl-accepting chemotaxis protein	126.959	135.599	148.956	41.3955	68.3439	41.333	137.171	50.3575	0.367114	-1.4457	1.92929e-05	0.000469707	0.000434354
VIC_RS07830	VIC_RS07830	VIC_001458	hypothetical protein	1.45929	5.13634	3.46409	59.9521	85.2607	123.274	3.35324	89.4956	26.6893	4.73819	9.27536e-14	9.52103e-12	8.80441e-12
VIC_RS07860	VIC_RS07860	VIC_001464	hypothetical protein	127.688	129.436	103.923	174.147	269.316	270.115	120.349	237.859	1.97641	0.982884	0.00150072	0.0183862	0.0172861
VIC_RS07895	VIC_RS07895	VIC_001472	SGNH/GDSL hydrolase family protein	0	0	0	18.5566	14.8868	27.9179	0	20.4538	#DIV/0!	#DIV/0!	1.00409e-06	3.28754e-05	2.76021e-05
VIC_RS07900	VIC_RS07900	VIC_001473	hypothetical protein	5.10753	1.02727	6.92818	34.2583	16.9168	19.5788	4.35433	23.5847	5.41637	2.43733	0.000227478	0.00401842	0.00368097
VIC_RS07910	VIC_RS07910	VIC_001475	cysteine desulfurase-like protein	166.36	196.208	138.564	72.799	89.3208	65.6253	167.044	75.915	0.454462	-1.13777	0.000163306	0.00310435	0.00287069
VIC_RS07915	VIC_RS07915	VIC_001476	2OG-Fe dioxygenase family protein	171.467	199.29	121.243	57.0972	61.5772	73.6018	164	64.0921	0.390805	-1.35548	1.72168e-05	0.000421868	0.00040062
VIC_RS08225	VIC_RS08225	VIC_001538	YgiQ family radical SAM protein	18.9708	23.6272	34.6409	8.56459	6.76673	7.25141	25.7463	7.52757	0.292375	-1.77411	0.00110782	0.0143924	0.0121675
VIC_RS08310	VIC_RS08310	VIC_001555	ABC transporter permease	26.997	24.6545	31.1768	5.70972	8.12007	11.9648	27.6094	8.59821	0.311423	-1.68305	0.00196631	0.022838	0.020007
VIC_RS08320	VIC_RS08320	VIC_001557	ABC transporter ATP-binding protein	94.8542	84.236	135.099	39.9681	46.0137	36.2571	104.73	40.7463	0.389061	-1.36193	9.6454e-05	0.001959	0.00173011
VIC_RS08330	pflB	VIC_001559	formate C-acetyltransferase	580.799	558.834	547.326	346.866	332.246	245.823	562.32	308.312	0.548285	-0.867002	0.000961685	0.0128157	0.0117504
VIC_RS08365	VIC_RS08365	VIC_001566	PrkA family serine protein kinase	674.924	878.315	443.403	3788.4	4441.68	4090.52	665.547	4106.87	6.17066	2.62542	2.07743e-18	4.15268e-16	3.84012e-16
VIC_RS08370	VIC_RS08370	VIC_001567	YeaH/YhbH family protein	207.22	267.09	190.525	986.355	1244.4	1195.03	221.612	1141.93	5.15284	2.36537	4.15539e-18	7.89108e-16	6.91963e-16
VIC_RS08375	VIC_RS08375	VIC_001568	SpoVR family protein	264.132	404.744	204.381	1368.91	1490.03	1563.04	291.086	1473.99	5.06378	2.34021	1.88569e-14	2.38728e-12	2.12747e-12
VIC_RS08600	VIC_RS08600	VIC_001613	pyridoxal-dependent decarboxylase	26.997	33.8999	13.8564	104.202	81.8774	53.6604	24.9177	79.9134	3.20709	1.68127	0.000205594	0.00368324	0.00325717
VIC_RS08610	VIC_RS08610	VIC_001615	M28 family metallopeptidase	0.729647	1.02727	3.46409	8.56459	13.5335	7.97655	1.74034	10.0249	5.76031	2.52615	0.00338091	0.035768	0.0314522
VIC_RS08685	VIC_RS08685	VIC_001630	ricin-type beta-trefoil lectin domain protein	1.45929	1.02727	6.92818	38.5406	23.0069	16.6782	3.13825	26.0753	8.30886	3.05465	1.20769e-05	0.000305787	0.000267863
VIC_RS08690	VIC_RS08690	VIC_001631	S9 family peptidase	45.2381	48.2816	41.5691	128.469	131.274	87.3795	45.0296	115.708	2.56959	1.36154	9.95577e-05	0.00199946	0.00183929
VIC_RS08730	VIC_RS08730	VIC_001639	hypothetical protein	132.066	109.918	162.812	493.891	256.459	302.384	134.932	350.911	2.60065	1.37887	3.63511e-05	0.000816931	0.000751016
VIC_RS08810	VIC_RS08810	VIC_001656	AHH domain-containing protein	75.8833	63.6907	24.2486	238.381	183.378	160.256	54.6075	194.005	3.55272	1.82892	3.86238e-06	0.000107863	0.00010243
VIC_RS08815	VIC_RS08815	.	hypothetical protein	7.29647	7.19088	6.92818	27.1212	18.9468	27.9179	7.13851	24.662	3.45478	1.78859	0.00157456	0.0190451	0.0172861
VIC_RS08820	VIC_RS08820	.	hypothetical protein	4.37788	4.10908	0	15.7017	13.5335	23.9297	2.82899	17.7216	6.2643	2.64715	0.00140908	0.0174998	0.0153454
VIC_RS08825	VIC_RS08825	VIC_001658	hypothetical protein	37.212	26.709	31.1768	134.179	108.944	135.964	31.6993	126.362	3.98628	1.99504	1.20189e-08	5.56681e-07	4.96097e-07
VIC_RS08900	tesB	VIC_001671	acyl-CoA thioesterase II	70.7758	86.2906	55.4254	12.8469	12.8568	14.8654	70.8306	13.523	0.190921	-2.38896	1.39068e-09	7.43916e-08	7.06447e-08
VIC_RS09395	VIC_RS09395	VIC_001772	TRAP transporter large permease	21.1598	33.8999	17.3204	4.28229	12.8568	4.71342	24.1267	7.28416	0.301913	-1.7278	0.00289571	0.0313331	0.0286022
VIC_RS09400	VIC_RS09400	VIC_001773	TRAP transporter small permease	21.1598	35.9544	13.8564	7.13716	2.70669	3.26313	23.6568	4.36899	0.184682	-2.43688	2.50525e-05	0.000594684	0.00053976
VIC_RS09405	VIC_RS09405	VIC_001774	TRAP transporter substrate-binding protein	141.552	201.345	62.3536	59.9521	51.4271	18.8537	135.083	43.411	0.321364	-1.63772	0.000409229	0.00636989	0.00597559
VIC_RS09410	ugpC	VIC_001775	sn-glycerol-3-phosphate ABC transporter ATP-binding protein UgpC	46.6974	28.7635	38.105	17.1292	15.5635	14.5028	37.8553	15.7318	0.415578	-1.26681	0.00294427	0.031768	0.029377
VIC_RS09425	VIC_RS09425	VIC_001778	ABC transporter substrate-binding protein	45.9678	41.0908	20.7845	5.70972	4.73671	5.43856	35.9477	5.295	0.147297	-2.7632	8.59033e-08	3.36351e-06	2.94637e-06
VIC_RS09555	VIC_RS09555	VIC_001803	heme lyase CcmF/NrfE family subunit	260.484	282.499	325.624	175.574	140.071	151.917	289.536	155.854	0.53829	-0.893546	0.00100114	0.0132485	0.0116581
VIC_RS09645	sixA	VIC_001821	phosphohistidine phosphatase SixA	265.592	284.553	252.878	85.6459	95.4108	91.7303	267.675	90.929	0.3397	-1.55767	6.88965e-09	3.3983e-07	3.02847e-07
VIC_RS09915	flaG	VIC_001878	flagellar protein FlaG	200.653	276.335	180.133	425.375	328.863	406.804	219.04	387.014	1.76686	0.821189	0.0052342	0.0495748	0.046189
VIC_RS10040	ppnN	VIC_001904	nucleotide 5'-monophosphate nucleosidase PpnN	268.51	259.899	235.558	451.068	539.985	478.593	254.656	489.882	1.9237	0.943886	0.000229231	0.0040223	0.00360115
VIC_RS10050	VIC_RS10050	VIC_001906	DNA/RNA non-specific endonuclease	57.6421	81.1542	27.7127	9.99202	7.4434	20.6665	55.503	12.7006	0.228828	-2.12766	3.38684e-05	0.000774892	0.000712278
VIC_RS10295	purM	VIC_001954	phosphoribosylformylglycinamidine cyclo-ligase	56.9125	42.118	41.5691	12.8469	9.47342	11.6023	46.8665	11.3075	0.241271	-2.05128	1.41846e-06	4.41583e-05	3.90015e-05
VIC_RS10300	purN	VIC_001955	phosphoribosylglycinamide formyltransferase	34.2934	27.7363	62.3536	11.4194	16.2401	8.33912	41.4611	11.9996	0.289418	-1.78878	0.000419025	0.00649575	0.00597559
VIC_RS10385	VIC_RS10385	VIC_001972	dicarboxylate/amino acid:cation symporter	142.281	170.527	128.171	51.3875	36.5403	22.1168	146.993	36.6815	0.249546	-2.00262	2.34931e-08	1.04973e-06	9.20498e-07
VIC_RS10510	VIC_RS10510	VIC_001997	S8 family serine peptidase	25.5377	29.7908	51.9613	91.3556	185.408	122.186	35.7633	132.983	3.71844	1.8947	7.18496e-07	2.37291e-05	2.19431e-05
VIC_RS10550	VIC_RS10550	VIC_002005	alanine:cation symporter family protein	159.793	199.29	180.133	71.3716	87.9674	57.6487	179.739	72.3292	0.402414	-1.31325	2.01135e-05	0.000486567	0.000447097
VIC_RS10560	VIC_RS10560	VIC_002007	chitinase	20.4301	27.7363	24.2486	51.3875	68.3439	77.5901	24.1383	65.7738	2.72487	1.44619	0.00018141	0.00337743	0.00297313
VIC_RS10830	VIC_RS10830	VIC_002061	FG-GAP-like repeat-containing protein	13.8633	21.5726	24.2486	84.2184	51.4271	57.6487	19.8949	64.4314	3.2386	1.69537	3.93616e-05	0.000874243	0.000765819
VIC_RS10835	aceA	VIC_002062	isocitrate lyase	29.1859	30.8181	27.7127	108.485	95.4108	100.795	29.2389	101.563	3.47357	1.79642	2.53153e-07	9.07053e-06	8.03467e-06
VIC_RS11090	fusA	VIC_002112	elongation factor G	1303.15	1145.4	1551.91	996.347	633.365	647.551	1333.49	759.088	0.569249	-0.812867	0.00484958	0.0472274	0.041799
VIC_RS11135	VIC_RS11135	VIC_002121	IscS subfamily cysteine desulfurase	126.959	143.818	93.5304	212.687	225.332	260.326	121.436	232.782	1.91691	0.938786	0.00180324	0.0214336	0.0188263
VIC_RS11140	iscR	VIC_002122	Fe-S cluster assembly transcriptional regulator IscR	59.8311	70.8816	38.105	124.187	121.801	191.437	56.2725	145.808	2.59111	1.37357	0.000186376	0.00344167	0.00301484
VIC_RS11305	VIC_RS11305	VIC_002146	substrate-binding domain-containing protein	12.404	11.3	17.3204	1.42743	0.676673	1.81285	13.6748	1.30565	0.0954787	-3.38868	0.000109981	0.00217556	0.00197463
VIC_RS11320	VIC_RS11320	VIC_002150	monooxygenase	9.48542	10.2727	6.92818	61.3795	37.8937	329.939	8.89543	143.071	16.0836	4.00752	8.74449e-05	0.00179522	0.00157258
VIC_RS11325	VIC_RS11325	VIC_002151	hypothetical protein	5.10753	2.05454	6.92818	9.99202	12.8568	113.485	4.69675	45.4445	9.67573	3.27437	7.49344e-05	0.00157585	0.00138503
VIC_RS11380	VIC_RS11380	VIC_002162	hypothetical protein	384.524	388.308	166.276	95.6379	140.748	110.221	313.036	115.536	0.369081	-1.43799	5.40163e-05	0.00117231	0.0010339
VIC_RS11425	VIC_RS11425	VIC_002171	methyl-accepting chemotaxis protein	18.9708	23.6272	13.8564	67.0893	61.5772	46.409	18.8181	58.3585	3.10119	1.63282	0.000178499	0.0033463	0.0029458
VIC_RS11430	VIC_RS11430	VIC_002172	STAS domain-containing protein	1.45929	1.02727	3.46409	19.984	10.8268	13.4151	1.98355	14.742	7.43211	2.89377	0.000519393	0.00764595	0.00713908
VIC_RS11435	VIC_RS11435	VIC_002173	response regulator	0	2.05454	3.46409	28.5486	27.0669	27.9179	1.83954	27.8445	15.1366	3.91997	1.02147e-06	3.31584e-05	2.90763e-05
VIC_RS11440	VIC_RS11440	VIC_002174	chemotaxis protein CheA	23.3487	26.709	17.3204	139.888	148.191	116.748	22.4594	134.942	6.00829	2.58695	2.8975e-12	2.44549e-10	2.17935e-10
VIC_RS11445	VIC_RS11445	.	chemotaxis protein CheW	7.29647	8.21815	3.46409	48.5327	35.8636	39.1576	6.32624	41.1846	6.51013	2.70269	1.40389e-06	4.40659e-05	3.96682e-05
VIC_RS11450	VIC_RS11450	.	chemotaxis protein CheW	5.83718	6.16361	6.92818	22.8389	25.7136	30.4559	6.30966	26.3361	4.17394	2.06141	0.000207624	0.00370214	0.00326721
VIC_RS11455	VIC_RS11455	VIC_002177	methyl-accepting chemotaxis protein	33.5638	50.3362	17.3204	269.784	284.879	338.641	33.7401	297.768	8.82534	3.14165	9.48864e-18	1.71609e-15	1.50482e-15
VIC_RS11460	VIC_RS11460	VIC_002178	protein-glutamate O-methyltransferase CheR	7.29647	9.24542	6.92818	39.9681	58.8705	85.9292	7.82336	61.5893	7.87249	2.97682	9.97915e-09	4.67911e-07	4.22201e-07
VIC_RS11465	VIC_RS11465	VIC_002179	chemotaxis protein CheD	5.83718	5.13634	3.46409	25.6938	33.8336	39.5202	4.81254	33.0159	6.86038	2.77829	4.43828e-06	0.000123041	0.000107894
VIC_RS11470	VIC_RS11470	VIC_002180	chemotaxis response regulator protein-glutamate methylesterase	4.37788	13.3545	13.8564	55.6698	33.157	54.7482	10.5296	47.8583	4.54513	2.18432	1.14744e-05	0.000294459	0.000258209
VIC_RS11475	VIC_RS11475	VIC_002181	methyl-accepting chemotaxis protein	14.5929	33.8999	34.6409	74.2264	79.8474	92.8181	27.7112	82.2973	2.96982	1.57037	5.51154e-05	0.00118937	0.0010489
VIC_RS11480	VIC_RS11480	VIC_002182	STAS domain-containing protein	13.1337	11.3	6.92818	25.6938	48.7204	65.6253	10.4539	46.6798	4.46529	2.15875	5.33637e-05	0.0011648	0.00106489
VIC_RS11485	VIC_RS11485	VIC_002183	SpoIIE family protein phosphatase	42.3196	36.9817	55.4254	168.437	146.161	204.127	44.9089	172.908	3.85021	1.94494	1.87759e-09	9.76863e-08	8.55713e-08
VIC_RS11615	VIC_RS11615	VIC_002209	methyl-accepting chemotaxis protein	16.7819	18.4908	13.8564	49.9601	41.9537	54.3856	16.3764	48.7665	2.97786	1.57427	0.000281116	0.00464667	0.00431143
VIC_RS11640	VIC_RS11640	VIC_002215	HDOD domain-containing protein	30.6452	13.3545	6.92818	59.9521	81.8774	94.6309	16.976	78.8201	4.64305	2.21507	9.99544e-06	0.000260018	0.000240448
VIC_RS11685	VIC_RS11685	VIC_002224	YopT-type cysteine protease domain-containing protein	21.1598	21.5726	24.2486	151.308	153.605	200.864	22.327	168.592	7.55104	2.91668	2.75815e-16	4.19018e-14	3.67052e-14
VIC_RS11735	VIC_RS11735	VIC_002234	extracellular solute-binding protein	57.6421	41.0908	93.5304	12.8469	12.8568	8.33912	64.0878	11.3476	0.177063	-2.49766	5.21296e-08	2.17569e-06	1.96046e-06
VIC_RS11770	VIC_RS11770	VIC_002241	hypothetical protein	1.45929	1.02727	0	12.8469	7.4434	15.9531	0.828855	12.0811	14.5757	3.86549	0.00101336	0.0133174	0.0113782
VIC_RS11895	VIC_RS11895	VIC_002267	DUF3081 domain-containing protein	4.37788	3.08181	3.46409	8.56459	13.5335	24.6548	3.64126	15.5843	4.27991	2.09758	0.00476148	0.04685	0.0415126
VIC_RS12100	VIC_RS12100	VIC_002308	hypothetical protein	32.1045	34.9271	24.2486	64.2344	83.2307	126.9	30.4268	91.4549	3.00574	1.58772	8.19535e-05	0.00169163	0.00148183
VIC_RS12300	VIC_RS12300	VIC_002347	HD domain-containing protein	26.997	26.709	45.0332	9.99202	4.73671	4.35085	32.913	6.35986	0.193232	-2.37159	6.43863e-06	0.000174671	0.000162562
VIC_RS12310	VIC_RS12310	VIC_002349	tryptophanase	2631.11	2917.44	3613.04	737.982	876.291	1549.26	3053.87	1054.51	0.345304	-1.53406	3.15249e-06	9.00237e-05	8.52039e-05
VIC_RS12315	VIC_RS12315	VIC_002350	glycosyl hydrolase family 18 protein	64.209	76.0179	128.171	41.3955	41.9537	40.6079	89.4661	41.319	0.46184	-1.11453	0.00374411	0.0389592	0.0357332
VIC_RS12440	VIC_RS12440	VIC_002374	HlyD family secretion protein	4.37788	8.21815	10.3923	28.5486	32.4803	19.9414	7.66277	26.9901	3.52224	1.81649	0.000692578	0.00985173	0.00860667
VIC_RS12475	VIC_RS12475	VIC_002381	2-thiouracil desulfurase family protein	132.796	166.418	121.243	256.938	289.616	287.518	140.152	278.024	1.98373	0.988215	0.000455355	0.00694554	0.00609049
VIC_RS12485	phrB	VIC_002383	deoxyribodipyrimidine photo-lyase	37.9417	41.0908	34.6409	62.807	104.884	94.6309	37.8911	87.4407	2.30768	1.20645	0.00090418	0.0122646	0.0109298
VIC_RS12530	VIC_RS12530	VIC_002392	tandem large repeat	186.79	170.527	152.42	966.371	590.058	570.686	169.912	709.038	4.17297	2.06108	3.38077e-11	2.51768e-09	2.33393e-09
VIC_RS12685	VIC_RS12685	VIC_002425	YdcF family protein	78.0723	82.1815	107.387	39.9681	37.8937	35.5319	89.2135	37.7979	0.423679	-1.23896	0.000269325	0.00450615	0.00414871
VIC_RS12690	VIC_RS12690	VIC_002426	carbohydrate-binding protein	38.6713	51.3634	38.105	119.904	77.8173	109.134	42.7132	102.285	2.39469	1.25984	0.000469816	0.0070808	0.00657581
VIC_RS12790	VIC_RS12790	VIC_002446	histidine decarboxylase	2.18894	3.08181	10.3923	28.5486	18.2702	15.228	5.22101	20.6822	3.96135	1.98599	0.00075855	0.0106309	0.00964905
VIC_RS12805	VIC_RS12805	VIC_002449	winged helix-turn-helix domain-containing protein	19.7005	19.5181	10.3923	61.3795	60.9005	40.6079	16.537	54.296	3.28331	1.71515	0.000239667	0.00413752	0.00365764
VIC_RS12820	VIC_RS12820	VIC_002452	VOC family protein	2.18894	0	0	12.8469	4.73671	11.6023	0.729647	9.72862	13.3333	3.73696	0.0049511	0.0479701	0.0447671
VIC_RS12910	VIC_RS12910	VIC_002470	ferredoxin--NADP reductase	116.744	118.136	65.8177	195.558	219.242	182.01	100.232	198.937	1.98476	0.988961	0.00258918	0.0286697	0.026282
VIC_RS13050	VIC_RS13050	VIC_002497	EAL domain-containing protein	8.02612	8.21815	6.92818	28.5486	30.4503	30.4559	7.72415	29.8183	3.86039	1.94875	0.000248303	0.00422895	0.00370833
VIC_RS13065	VIC_RS13065	VIC_002500	anaerobic C4-dicarboxylate transporter	240.054	357.49	422.619	115.622	175.935	172.946	340.054	154.834	0.455323	-1.13504	0.000523363	0.00767465	0.00677516
VIC_RS13145	VIC_RS13145	VIC_002516	trypsin-like serine protease	5.10753	3.08181	0	19.984	25.7136	29.3682	2.72978	25.0219	9.16628	3.19634	3.5329e-05	0.00080347	0.000710246
VIC_RS13170	VIC_RS13170	VIC_002521	GGDEF domain-containing phosphodiesterase	68.5869	69.8543	20.7845	298.333	331.57	347.705	53.0752	325.869	6.13976	2.61818	2.05708e-12	1.86019e-10	1.65774e-10
VIC_RS13295	VIC_RS13295	VIC_002545	hypothetical protein	55.4532	30.8181	38.105	111.34	117.741	120.373	41.4588	116.485	2.80965	1.49039	3.11791e-05	0.000726492	0.000637055
VIC_RS13300	VIC_RS13300	VIC_002546	MBL fold metallo-hydrolase	369.931	360.571	280.591	737.982	884.411	754.147	337.031	792.18	2.35046	1.23295	2.59871e-06	7.53427e-05	6.96719e-05
VIC_RS13385	VIC_RS13385	VIC_002565	M20/M25/M40 family metallo-hydrolase	0	1.02727	0	25.6938	23.0069	24.2922	0.342423	24.331	71.0553	6.15087	3.58045e-06	0.00010073	8.52039e-05
VIC_RS13480	VIC_RS13480	VIC_002584	hypothetical protein	2.18894	8.21815	10.3923	44.2504	33.157	84.8415	6.93312	54.0829	7.80066	2.9636	2.15047e-07	7.9296e-06	7.53022e-06
VIC_RS13525	VIC_RS13525	VIC_002592	porin	26.2673	28.7635	24.2486	648.054	441.19	595.703	26.4265	561.649	21.2533	4.40961	2.17275e-38	9.169e-36	8.70719e-36
VIC_RS13655	VIC_RS13655	VIC_002619	GGDEF domain-containing protein	2.18894	5.13634	3.46409	19.984	11.5034	20.6665	3.59646	17.3847	4.83383	2.27317	0.00153417	0.0186755	0.0164649
VIC_RS13725	VIC_RS13725	VIC_002633	VcpA M4 family metallopeptidase	5.83718	5.13634	0	135.606	121.801	131.613	3.65784	129.673	35.4508	5.14775	1.24646e-19	2.95879e-17	2.59454e-17
VIC_RS13860	rbsC	VIC_002660	ribose ABC transporter permease	10.2151	14.3818	6.92818	2.85486	1.35335	2.53799	10.5083	2.24873	0.213995	-2.22435	0.00373704	0.0389592	0.0360535
VIC_RS13865	rbsB	VIC_002661	ribose ABC transporter substrate-binding protein RbsB	40.8603	43.1453	34.6409	9.99202	16.9168	17.0408	39.5488	14.6499	0.370425	-1.43275	0.00113517	0.0145747	0.0128673
VIC_RS13895	VIC_RS13895	VIC_002667	DEAD/DEAH box helicase	91.9356	71.9088	72.7459	27.1212	21.6535	16.3157	78.8634	21.6968	0.275119	-1.86187	3.05372e-07	1.07389e-05	9.93062e-06
VIC_RS14060	malG	VIC_002696	maltose ABC transporter permease MalG	133.525	172.581	86.6022	261.22	248.339	323.775	130.903	277.778	2.12202	1.08543	0.000933908	0.0125779	0.0111695
VIC_RS14095	VIC_RS14095	VIC_002703	glyceraldehyde-3-phosphate dehydrogenase	122.581	157.172	176.669	44.2504	56.8405	38.0699	152.14	46.3869	0.304895	-1.71361	2.33909e-07	8.54216e-06	8.03467e-06
VIC_RS14360	tdh	VIC_002756	L-threonine 3-dehydrogenase	216.705	229.081	252.878	139.888	140.071	85.9292	232.888	121.963	0.523697	-0.933196	0.00225743	0.0253753	0.02274
VIC_RS14370	VIC_RS14370	VIC_002758	DUF285 domain-containing protein	0	4.10908	6.92818	25.6938	10.8268	13.4151	3.67908	16.6452	4.52428	2.17769	0.0024285	0.0270482	0.0252789
VIC_RS14375	VIC_RS14375	VIC_002759	carbonic anhydrase family protein	33.5638	33.8999	38.105	872.16	634.042	652.627	35.1895	719.61	20.4495	4.354	1.01388e-42	6.41789e-40	5.84206e-40
VIC_RS14430	VIC_RS14430	VIC_002771	response regulator	3.64824	5.13634	0	11.4194	19.6235	17.4034	2.92819	16.1488	5.51493	2.46334	0.00286442	0.031083	0.0283744
VIC_RS14435	VIC_RS14435	VIC_002772	response regulator	3.64824	7.19088	0	28.5486	29.0969	27.5554	3.61304	28.4003	7.8605	2.97462	2.05936e-05	0.000495029	0.000436397
VIC_RS14440	VIC_RS14440	VIC_002773	ATP-binding protein	35.0231	31.8453	31.1768	134.179	142.778	105.145	32.6817	127.367	3.8972	1.96244	1.70658e-08	7.71616e-07	6.87642e-07
VIC_RS14460	VIC_RS14460	VIC_002777	acetoacetate--CoA ligase	40.1306	55.4725	41.5691	95.6379	126.538	104.783	45.7241	108.986	2.38356	1.25312	0.000232704	0.00403567	0.00369308
VIC_RS14650	VIC_RS14650	VIC_002815	peptide MFS transporter	599.041	725.252	980.337	289.769	286.232	291.144	768.21	289.048	0.376262	-1.41019	4.73428e-07	1.63462e-05	1.45672e-05
VIC_RS14715	VIC_RS14715	VIC_002828	glycosyl hydrolase family 18 protein	9.48542	3.08181	0	49.9601	34.5103	29.7308	4.18907	38.0671	9.08722	3.18384	7.52039e-06	0.000196982	0.000172732
VIC_RS14940	VIC_RS14940	VIC_002873	enoyl-CoA hydratase/isomerase family protein	0	2.05454	0	11.4194	19.6235	12.3274	0.684846	14.4568	21.1095	4.39982	0.000194566	0.0035527	0.00326721
VIC_RS14945	VIC_RS14945	VIC_002874	methylcrotonoyl-CoA carboxylase	8.02612	9.24542	10.3923	58.5247	48.7204	63.0873	9.22127	56.7775	6.15723	2.62228	1.5128e-08	6.92243e-07	6.07022e-07
VIC_RS14950	VIC_RS14950	VIC_002875	isovaleryl-CoA dehydrogenase	6.56683	3.08181	3.46409	62.807	50.7504	63.4498	4.37091	59.0024	13.4989	3.75477	9.98108e-11	6.56687e-09	5.75843e-09
VIC_RS14955	VIC_RS14955	VIC_002876	MerR family DNA-binding transcriptional regulator	13.8633	11.3	3.46409	184.139	125.861	133.063	9.54245	147.688	15.4769	3.95205	1.76926e-17	3.05438e-15	2.72197e-15
VIC_RS14960	VIC_RS14960	VIC_002877	acetyl-CoA C-acyltransferase	13.8633	11.3	3.46409	142.743	137.365	152.28	9.54245	144.129	15.104	3.91686	1.80888e-18	3.81674e-16	3.52947e-16
VIC_RS14965	VIC_RS14965	VIC_002878	CoA-acylating methylmalonate-semialdehyde dehydrogenase	10.9447	26.709	10.3923	411.1	299.766	360.033	16.0153	356.966	22.289	4.47826	5.92744e-28	1.87603e-25	1.64508e-25
VIC_RS14970	VIC_RS14970	VIC_002879	acyl-CoA dehydrogenase family protein	10.9447	13.3545	6.92818	149.88	128.568	158.443	10.4091	145.63	13.9906	3.80639	3.761e-19	8.40253e-17	7.36811e-17
VIC_RS14975	VIC_RS14975	VIC_002880	enoyl-CoA hydratase	4.37788	3.08181	6.92818	94.2105	78.494	89.9175	4.79596	87.5407	18.253	4.19006	4.04566e-15	5.29842e-13	4.72179e-13
VIC_RS14980	VIC_RS14980	VIC_002881	enoyl-CoA hydratase/isomerase family protein	3.64824	4.10908	0	57.0972	56.1638	82.3035	2.58577	65.1882	25.2104	4.65594	7.09492e-12	5.85794e-10	5.41703e-10
VIC_RS14985	mmsB	VIC_002882	3-hydroxyisobutyrate dehydrogenase	5.10753	3.08181	0	72.799	43.9837	61.9996	2.72978	59.5941	21.8311	4.44831	1.00284e-10	6.56687e-09	5.75843e-09
VIC_RS14990	VIC_RS14990	VIC_002883	SDR family oxidoreductase	22.6191	18.4908	27.7127	74.2264	72.404	65.6253	22.9409	70.7519	3.0841	1.62485	1.09423e-05	0.000282713	0.000247909
VIC_RS15000	VIC_RS15000	VIC_002885	electron transfer flavoprotein-ubiquinone oxidoreductase	1.45929	3.08181	0	41.3955	30.4503	19.9414	1.5137	30.5957	20.2125	4.33718	1.10474e-06	3.55576e-05	2.98541e-05
VIC_RS15005	VIC_RS15005	VIC_002886	electron transfer flavoprotein subunit beta/FixA family protein	5.10753	6.16361	0	112.767	68.3439	82.6661	3.75705	87.9257	23.4029	4.54861	5.84844e-14	6.73103e-12	5.89625e-12
VIC_RS15010	VIC_RS15010	VIC_002887	FAD-binding protein	8.75577	12.3272	3.46409	138.461	99.4709	103.333	8.18236	113.755	13.9024	3.79727	1.91867e-15	2.60254e-13	2.47146e-13
VIC_RS15020	VIC_RS15020	VIC_002889	2-oxo acid dehydrogenase subunit E2	19.7005	17.4636	0	44.2504	59.5472	50.0347	12.388	51.2774	4.13928	2.04938	0.000250338	0.00424458	0.00389037
VIC_RS15025	VIC_RS15025	VIC_002890	alpha-ketoacid dehydrogenase subunit beta	16.0522	19.5181	10.3923	48.5327	48.7204	56.9236	15.3209	51.3922	3.35439	1.74605	9.07715e-05	0.0018535	0.00171399
VIC_RS15180	cqsA	VIC_002920	quorum-sensing autoinducer CAI-1 synthase	28.4563	24.6545	41.5691	7.13716	5.41338	10.5145	31.5599	7.68836	0.243612	-2.03735	0.000186673	0.00344167	0.00301484
VIC_RS15440	VIC_RS15440	VIC_002975	methyl-accepting chemotaxis protein	26.2673	24.6545	10.3923	0	2.03002	4.35085	20.438	2.12695	0.104069	-3.26439	2.88804e-05	0.000677085	0.000595124
VIC_RS15695	VIC_RS15695	VIC_003027	TonB-dependent hemoglobin/transferrin/lactoferrin family receptor	324.693	484.871	45.0332	35.6858	11.5034	9.42683	284.866	18.872	0.0662488	-3.91596	9.82846e-05	0.00198556	0.00173011
VIC_RS15810	VIC_RS15810	VIC_003049	DUF1097 domain-containing protein	7.29647	8.21815	6.92818	21.4115	23.0069	22.1168	7.48093	22.1784	2.96465	1.56786	0.00510216	0.0489344	0.0458675
VIC_RS16000	VIC_RS16000	VIC_003091	autoinducer 2-binding periplasmic protein LuxP	20.4301	18.4908	17.3204	64.2344	63.6072	44.9587	18.7471	57.6001	3.07248	1.6194	0.000126656	0.00246688	0.00234263
VIC_RS16005	traF	VIC_003092	conjugal transfer protein TraF	18.2412	17.4636	0	49.9601	83.9074	69.9761	11.9016	67.9479	5.70914	2.51327	3.29786e-06	9.34723e-05	8.81069e-05
VIC_RS16025	VIC_RS16025	VIC_003095	DUF496 family protein	109.447	109.918	135.099	59.9521	58.1938	60.5493	118.155	59.5651	0.504127	-0.988139	0.00139818	0.017468	0.0159435
VIC_RS16095	nrdG	VIC_003109	anaerobic ribonucleoside-triphosphate reductase-activating protein	13.8633	29.7908	24.2486	7.13716	6.09005	6.52627	22.6342	6.58449	0.290908	-1.78136	0.00182064	0.0215414	0.0189278
VIC_RS16100	nrdD	VIC_003110	anaerobic ribonucleoside-triphosphate reductase	126.959	177.718	263.271	57.0972	58.8705	44.2336	189.316	53.4005	0.282071	-1.82587	2.71401e-07	9.63345e-06	8.90837e-06
VIC_RS16145	VIC_RS16145	VIC_003118	immune inhibitor A	2.91859	2.05454	3.46409	847.894	429.01	536.242	2.81241	604.382	214.899	7.74751	3.59555e-33	1.24144e-30	1.08861e-30
VIC_RS16165	phaC	VIC_003122	class I poly(R)-hydroxyalkanoic acid synthase	8.02612	4.10908	20.7845	675.175	571.112	802.731	10.9732	683.006	62.2428	5.95984	6.43156e-44	4.88541e-41	4.28398e-41
VIC_RS16170	VIC_RS16170	VIC_003123	phasin family protein	28.4563	22.5999	24.2486	2653.59	1804.01	2155.12	25.1016	2204.24	87.8128	6.45636	1.82439e-81	6.92904e-78	6.40751e-78
VIC_RS16175	VIC_RS16175	VIC_003124	acetyl-CoA C-acetyltransferase	2.91859	1.02727	6.92818	335.446	273.376	209.928	3.62468	272.917	75.2941	6.23446	2.75696e-25	8.05455e-23	7.17798e-23
VIC_RS16180	VIC_RS16180	VIC_003125	SDR family oxidoreductase	0.729647	2.05454	3.46409	91.3556	79.8474	71.0638	2.08276	80.7556	38.7734	5.277	1.02345e-12	9.71765e-11	8.66009e-11
VIC_RS16195	VIC_RS16195	VIC_003128	efflux RND transporter periplasmic adaptor subunit	5.10753	9.24542	6.92818	0	2.03002	0	7.09371	0.676673	0.0953905	-3.39001	0.00497234	0.0480533	1
VIC_RS16230	tssL (icmH)	VIC_003136	type IVB secretion system protein IcmH/DotU	5.10753	3.08181	3.46409	55.6698	42.6304	33.3565	3.88448	43.8856	11.2977	3.49795	2.7002e-08	1.17878e-06	1.03366e-06
VIC_RS16235	tssK	VIC_003137	type VI secretion system baseplate subunit TssK	12.404	14.3818	13.8564	99.9202	87.2908	61.637	13.5474	82.9493	6.12291	2.61422	1.34004e-09	7.2707e-08	6.47944e-08
VIC_RS16240	tssJ	.	type VI secretion system lipoprotein TssJ	1.45929	0	0	12.8469	11.5034	5.07599	0.486432	9.80877	20.1647	4.33376	0.00261155	0.0288333	0.0261209
VIC_RS16245	tagH	VIC_003139	type VI secretion system-associated FHA domain protein TagH	5.83718	3.08181	0	51.3875	33.157	23.2045	2.973	35.9163	12.0809	3.59465	2.18278e-06	6.57954e-05	5.76954e-05
VIC_RS16250	VIC_RS16250	VIC_003140	hypothetical protein	3.64824	3.08181	6.92818	14.2743	22.3302	12.3274	4.55274	16.3106	3.5826	1.84101	0.00389699	0.0402195	0.0362097
VIC_RS16255	tagA	VIC_003141	type VI secretion system ImpA family N-terminal domain-containing protein	2.18894	3.08181	3.46409	22.8389	17.5935	16.6782	2.91161	19.0369	6.53826	2.70891	0.000190199	0.00348974	0.00306013
VIC_RS16260	tssM (IcmF)	VIC_003142	type VI secretion system membrane subunit TssM	56.1829	58.5543	110.851	396.826	259.842	346.98	75.196	334.549	4.44903	2.15349	1.2551e-10	7.44823e-09	6.63496e-09
VIC_RS16265	VIC_RS16265	VIC_003143	Lrp/AsnC family transcriptional regulator	61.2904	68.827	93.5304	161.3	103.531	197.601	74.5493	154.144	2.06768	1.04801	0.0021156	0.0242751	0.0212866
VIC_RS16270	tssG	VIC_003144	type VI secretion system baseplate subunit TssG	0.729647	2.05454	0	12.8469	7.4434	12.3274	0.928062	10.8726	11.7153	3.55033	0.00202595	0.0233877	0.0212096
VIC_RS16275	tssF	VIC_003145	type VI secretion system baseplate subunit TssF	4.37788	5.13634	6.92818	48.5327	35.187	30.4559	5.4808	38.0585	6.94397	2.79576	6.92631e-07	2.30755e-05	2.02137e-05
VIC_RS16285	tssC	VIC_003147	type VI secretion system contractile sheath large subunit	77.3426	29.7908	51.9613	662.328	489.234	644.288	53.0316	598.617	11.2879	3.49671	3.09498e-21	7.83648e-19	7.24665e-19
VIC_RS16290	tssB	VIC_003148	type VI secretion system contractile sheath small subunit	15.3226	11.3	17.3204	236.954	106.238	169.683	14.6477	170.958	11.6714	3.5449	5.42626e-16	7.92651e-14	7.32991e-14
VIC_RS16295	tssA	VIC_003149	type VI secretion system protein TssA	4.37788	4.10908	3.46409	52.815	48.7204	56.1984	3.98368	52.5779	13.1983	3.72228	2.58031e-10	1.46269e-08	1.3526e-08
VIC_RS16300	tagE	VIC_003150	protein kinase	2.91859	6.16361	0	27.1212	26.3902	17.4034	3.0274	23.6383	7.80811	2.96497	0.000119958	0.00234845	0.0020572
VIC_RS16325	tssI (vgrG)	VIC_003155	type VI secretion system tip protein VgrG	13.8633	9.24542	6.92818	78.5087	75.7873	58.7364	10.0123	71.0108	7.09236	2.82627	2.8304e-09	1.43332e-07	1.25686e-07
VIC_RS16330	tssD (hcp)	VIC_003156	Hcp family type VI secretion system effector	121.851	93.4815	17.3204	1829.97	1542.14	1362.54	77.551	1578.21	20.3507	4.347	2.17842e-23	5.90975e-21	5.2666e-21
VIC_RS16335	tssH (clpV)	VIC_003157	type VI secretion system ATPase TssH	51.805	36.9817	24.2486	329.737	228.715	150.829	37.6784	236.427	6.27487	2.64958	1.1219e-10	6.9852e-09	6.1189e-09
VIC_RS16340	VIC_RS16340	VIC_003158	sigma-54-dependent Fis family transcriptional regulator	8.75577	7.19088	3.46409	39.9681	43.307	36.9822	6.47025	40.0858	6.1954	2.6312	2.46267e-06	7.36474e-05	6.84924e-05
VIC_RS16350	VIC_RS16350	VIC_003160	OmpA family protein	137.174	99.6451	69.2818	790.797	485.851	531.166	102.034	602.605	5.90595	2.56217	8.96055e-14	9.52103e-12	8.51758e-12
VIC_RS16355	VIC_RS16355	VIC_003161	hypothetical protein	21.8894	16.4363	3.46409	147.025	81.8774	97.1689	13.9299	108.691	7.80266	2.96397	1.59704e-09	8.4244e-08	7.50758e-08
VIC_RS16360	VIC_RS16360	VIC_003162	hypothetical protein	17.5115	12.3272	6.92818	101.348	96.0875	78.3152	12.2556	91.9168	7.49995	2.90688	1.04803e-10	6.63401e-09	5.81731e-09
VIC_RS16400	VIC_RS16400	VIC_003169	response regulator transcription factor	40.8603	55.4725	0	2.85486	3.38336	2.53799	32.1109	2.92541	0.0911031	-3.45636	2.50204e-06	7.42403e-05	6.85169e-05
VIC_RS16430	VIC_RS16430	VIC_003175	hypothetical protein	4.37788	1.02727	0	19.984	13.5335	15.9531	1.80172	16.4902	9.15249	3.19416	0.000838118	0.0116173	0.0098257
VIC_RS16525	VIC_RS16525	VIC_003196	NUDIX domain-containing protein	2.18894	0	0	9.99202	16.2401	9.7894	0.729647	12.0072	16.4561	4.04055	0.00111031	0.0143924	0.0129307
VIC_RS16530	VIC_RS16530	VIC_003197	methyl-accepting chemotaxis protein	24.0784	23.6272	20.7845	104.202	113.681	87.0169	22.83	101.633	4.45175	2.15437	7.56616e-09	3.6375e-07	3.4543e-07
VIC_RS16580	VIC_RS16580	VIC_003207	cob(I)alamin adenolsyltransferase/cobinamide ATP-dependent adenolsyltransferase	57.6421	63.6907	34.6409	125.614	141.425	107.683	51.9912	124.907	2.40247	1.26452	0.000384998	0.00601737	0.0057143
VIC_RS16620	VIC_RS16620	VIC_003215	hypothetical protein	9.48542	15.409	10.3923	52.815	71.0506	58.0113	11.7622	60.6256	5.15426	2.36576	1.53988e-07	5.84847e-06	5.12848e-06
VIC_RS16625	VIC_RS16625	VIC_003216	S8 family serine peptidase	1.45929	5.13634	6.92818	87.0733	43.307	76.1398	4.50794	68.8401	15.2708	3.93271	3.30025e-11	2.50687e-09	2.33393e-09
VIC_RS16640	VIC_RS16640	VIC_003219	GMP reductase	18.2412	13.3545	38.105	4.28229	4.06004	7.61398	23.2336	5.31877	0.228926	-2.12705	0.00170671	0.0204482	0.0189278
VIC_RS16995	VIC_RS16995	VIC_003293	endonuclease	123.31	121.218	128.171	39.9681	46.0137	48.947	124.233	44.9763	0.362031	-1.46581	2.57204e-06	7.5143e-05	7.02772e-05
VIC_RS17005	VIC_RS17005	.	hypothetical protein	6.56683	4.10908	10.3923	21.4115	17.5935	22.8419	7.02272	20.6156	2.93556	1.55364	0.00402807	0.0410436	0.0350948
VIC_RS17015	VIC_RS17015	VIC_003297	hypothetical protein	48.8864	21.5726	48.4972	99.9202	83.9074	81.5784	39.6521	88.4686	2.23112	1.15777	0.00224821	0.0253753	0.0239193
VIC_RS17225	VIC_RS17225	VIC_003340	alpha-amylase family protein	186.79	128.409	166.276	62.807	41.277	70.3387	160.492	58.1409	0.362268	-1.46487	1.43712e-05	0.000354427	0.00032775
VIC_RS17645	VIC_RS17645	VIC_003427	serine hydroxymethyltransferase	543.587	267.09	575.039	268.357	259.842	133.426	461.905	220.542	0.477461	-1.06655	0.00486819	0.0472874	0.0447671
VIC_RS17775	VIC_RS17775	VIC_003454	S8 family peptidase	40.1306	59.5816	107.387	2700.7	1604.39	2506.45	69.033	2270.51	32.8903	5.03959	1.20823e-42	6.55549e-40	5.84206e-40
VIC_RS17830	VIC_RS17830	VIC_003465	FAD-dependent oxidoreductase	20.4301	24.6545	34.6409	1091.98	893.884	1821.92	26.5752	1269.26	47.7612	5.57777	7.34852e-48	6.97742e-45	6.21807e-45
VIC_RS17835	VIC_RS17835	VIC_003466	NAD(P)/FAD-dependent oxidoreductase	29.9155	46.2271	48.4972	1514.5	1128.01	2238.15	41.5466	1626.89	39.1581	5.29124	2.73886e-48	3.4674e-45	3.20642e-45
VIC_RS17840	VIC_RS17840	VIC_003467	(2Fe-2S)-binding protein	12.404	18.4908	17.3204	689.449	468.257	855.666	16.0718	671.124	41.758	5.38398	7.13861e-42	3.38906e-39	3.21836e-39
VIC_RS17850	amt	VIC_003469	ammonium transporter	3.64824	3.08181	0	17.1292	16.9168	15.228	2.24335	16.4247	7.32149	2.87214	0.000981696	0.0130366	0.0117504
VIC_RS17855	VIC_RS17855	VIC_003470	YbaK/EbsC family protein	2.18894	0	0	11.4194	9.47342	11.6023	0.729647	10.8317	14.8451	3.89192	0.00193691	0.022635	0.0191814
VIC_RS17860	VIC_RS17860	VIC_003471	M28 family metallopeptidase	0.729647	3.08181	0	161.3	73.7573	105.508	1.27048	113.522	89.3531	6.48145	5.01748e-14	6.03126e-12	5.28327e-12
VIC_RS17865	VIC_RS17865	VIC_003472	VcpB M4 family metallopeptidase	2.18894	1.02727	0	1879.93	807.947	1496.33	1.07207	1394.73	1300.97	10.3454	1.01602e-33	3.85886e-31	3.56842e-31
VIC_RS18395	VIC_RS18395	VIC_003582	hypothetical protein	10.9447	9.24542	17.3204	118.477	135.335	128.713	12.5035	127.508	10.1978	3.35018	3.61363e-17	5.96719e-15	5.31779e-15
VIC_RS18680	VIC_RS18680	VIC_003638	helix-turn-helix transcriptional regulator	30.6452	28.7635	10.3923	1.42743	4.06004	2.17542	23.267	2.5543	0.109782	-3.18729	1.945e-06	5.90968e-05	5.53931e-05
VIC_RS18685	VIC_RS18685	VIC_003639	TonB-dependent receptor	58.3718	72.9361	24.2486	38.5406	8.12007	7.25141	51.8522	17.9707	0.346576	-1.52876	0.00519054	0.0493768	0.0459191
VIC_RS18690	VIC_RS18690	VIC_003640	MFS transporter	29.9155	32.8726	0	4.28229	3.38336	3.62571	20.9294	3.76379	0.179833	-2.47527	0.00027855	0.00464006	0.00431144
VIC_RS18705	VIC_RS18705	VIC_003643	thiazolinyl imide reductase	27.7266	31.8453	6.92818	8.56459	6.76673	6.1637	22.1667	7.165	0.323233	-1.62935	0.00197731	0.0228957	0.0207811
VIC_RS18785	VIC_RS18785	VIC_003659	lysophospholipid acyltransferase family protein	12.404	14.3818	17.3204	59.9521	62.9305	83.3912	14.7021	68.758	4.67675	2.22551	6.58601e-08	2.66103e-06	2.43484e-06
VIC_RS18790	VIC_RS18790	VIC_003660	hypothetical protein	3.64824	1.02727	3.46409	24.2663	22.3302	29.7308	2.7132	25.4424	9.37729	3.22917	7.41528e-06	0.000195578	0.000172343
VIC_RS18795	VIC_RS18795	VIC_003661	YHS domain-containing protein	0.729647	1.02727	13.8564	24.2663	14.2101	22.8419	5.20442	20.4395	3.92733	1.97355	0.000901868	0.0122646	0.0107954
VIC_RS18800	VIC_RS18800	VIC_003662	NRDE family protein	2.18894	0	0	27.1212	16.9168	26.1051	0.729647	23.381	32.0443	5.002	6.58051e-06	0.000176005	0.000164975
VIC_RS18810	VIC_RS18810	VIC_003664	hypothetical protein	2.91859	3.08181	3.46409	29.9761	21.6535	18.1285	3.15483	23.2527	7.37051	2.88176	4.47116e-05	0.000981588	0.000920069
VIC_RS18890	VIC_RS18890	VIC_003680	LD-carboxypeptidase	0.729647	3.08181	6.92818	17.1292	11.5034	17.4034	3.57988	15.3453	4.28655	2.09982	0.00156611	0.0190034	0.0172861
VIC_RS19290	VIC_RS19290	VIC_003764	VOC family protein	6.56683	2.05454	3.46409	28.5486	20.9768	21.7542	4.02848	23.7599	5.89798	2.56022	0.000202339	0.00364211	0.00322094
VIC_RS19380	VIC_RS19380	.	hypothetical protein	21.1598	12.3272	24.2486	38.5406	58.1938	59.4616	19.2452	52.0653	2.70537	1.43582	0.000506581	0.0075156	0.00689605
VIC_RS19415	VIC_RS19415	VIC_003787	hypothetical protein	2.18894	3.08181	6.92818	8.56459	16.2401	17.766	4.06631	14.1902	3.48971	1.80311	0.00478166	0.046927	0.0437598
VIC_RS19420	VIC_RS19420	.	hypothetical protein	0	1.02727	0	7.13716	5.41338	8.33912	0.342423	6.96322	20.3351	4.3459	0.00513774	0.049028	1
VIC_RS19435	VIC_RS19435	VIC_003790	hypothetical protein	8.02612	6.16361	6.92818	22.8389	23.0069	25.0174	7.0393	23.621	3.35559	1.74657	0.00189443	0.0222069	0.0195334
VIC_RS19605	VIC_RS19605	.	GNAT family N-acetyltransferase	1.45929	1.02727	0	15.7017	10.8268	6.1637	0.828855	10.8974	13.1475	3.71672	0.00254975	0.0283157	0.0249026
VIC_RS19675	VIC_RS19675	VIC_003836	GNAT family N-acetyltransferase	0.729647	1.02727	0	12.8469	7.4434	5.80113	0.585639	8.69714	14.8507	3.89246	0.00443378	0.0443145	1
VIC_RS19685	VIC_RS19685	VIC_003838	aminoglycoside phosphotransferase family protein	9.48542	3.08181	0	28.5486	19.6235	18.4911	4.18907	22.2211	5.30453	2.40723	0.0026481	0.0291521	0.0257123
VIC_RS19775	hutH	VIC_003856	histidine ammonia-lyase	289.67	315.372	429.547	539.569	536.601	708.463	344.863	594.878	1.72497	0.78657	0.00456661	0.0451666	0.0398766
VIC_RS19945	VIC_RS19945	VIC_003892	ABC transporter substrate-binding protein	16.0522	10.2727	6.92818	41.3955	40.6004	33.3565	11.0844	38.4508	3.46892	1.79449	0.000585905	0.00852593	0.0071859
VIC_RS19950	VIC_RS19950	VIC_003893	ATP-binding protein	13.8633	15.409	3.46409	55.6698	43.9837	35.1693	10.9121	44.941	4.11844	2.0421	0.000163473	0.00310435	0.00287069
VIC_RS20025	VIC_RS20025	.	tripartite tricarboxylate transporter permease	14.5929	16.4363	3.46409	1.42743	0.676673	1.45028	11.4978	1.1848	0.103046	-3.27865	0.000230893	0.00402262	0.00365764
VIC_RS20030	VIC_RS20030	VIC_003908	tripartite tricarboxylate transporter TctB family protein	10.2151	21.5726	0	0	0.676673	0.362571	10.5959	0.346414	0.0326932	-4.93486	0.000158646	0.00304312	0.00266849
VIC_RS20035	VIC_RS20035	VIC_003909	tripartite tricarboxylate transporter substrate binding protein	33.5638	58.5543	24.2486	2.85486	1.35335	0.725141	38.7889	1.64445	0.0423948	-4.55997	7.98932e-11	5.41847e-09	4.74647e-09
VIC_RS20095	tssH (clpV)	VIC_003920	type VI secretion system ATPase TssH	967.513	863.933	803.669	1852.81	1307.33	1660.57	878.371	1606.9	1.82941	0.87138	0.000818659	0.0113893	0.0104554
VIC_RS20100	tssG	VIC_003921	type VI secretion system baseplate subunit TssG	47.4271	39.0362	31.1768	112.767	92.0275	81.5784	39.2134	95.4576	2.43431	1.28352	0.000498687	0.00745674	0.00659332
VIC_RS20105	tssF	VIC_003922	type VI secretion system baseplate subunit TssF	120.392	118.136	103.923	259.792	205.708	212.829	114.15	226.11	1.98081	0.986092	0.000611541	0.00886501	0.00813567
VIC_RS20120	tssCa	VIC_003925	type VI secretion system contractile sheath large subunit	1093.01	1006.72	1122.36	1644.4	1668	2136.27	1074.03	1816.22	1.69103	0.757901	0.00222572	0.0253753	0.0222369
VIC_RS20125	tssB	VIC_003926	type VI secretion system contractile sheath small subunit	1079.88	1065.28	1046.15	2159.7	1744.46	2086.23	1063.77	1996.8	1.8771	0.908502	0.000140964	0.00273153	0.00239526
VIC_RS20130	tssD (hcp)	VIC_003927	type VI secretion system tube protein Hcp	2831.76	2947.23	2217.02	5115.91	4242.06	4628.58	2665.34	4662.18	1.74919	0.806687	0.0012509	0.0158364	0.0138868
VIC_RS20135	VIC_RS20135	VIC_003928	type VI secretion system ImpA family N-terminal domain-containing protein	765.4	770.452	814.061	1595.87	1245.75	1301.99	783.304	1381.2	1.76331	0.818282	0.00084117	0.0116173	0.010874
VIC_RS20160	VIC_RS20160	VIC_003932	GntR family transcriptional regulator	38.6713	60.6089	34.6409	132.751	117.064	138.139	44.6404	129.318	2.89689	1.53451	1.24833e-05	0.000313984	0.000275044
VIC_RS20165	prpB	VIC_003933	methylisocitrate lyase	94.8542	111.972	79.674	354.003	334.276	500.347	95.5002	396.209	4.14878	2.05269	3.93977e-11	2.87754e-09	2.52067e-09
VIC_RS20170	prpC	VIC_003934	2-methylcitrate synthase	91.2059	127.381	65.8177	328.309	543.368	742.544	94.8017	538.074	5.67579	2.50482	2.61961e-11	2.07277e-09	1.96837e-09
VIC_RS20175	acnD	VIC_003935	Fe/S-dependent 2-methylisocitrate dehydratase AcnD	71.5055	137.654	96.9945	445.359	632.689	843.339	102.051	640.462	6.27588	2.64982	8.54947e-14	9.52103e-12	8.51091e-12
VIC_RS20180	prpF	VIC_003936	2-methylaconitate cis-trans isomerase PrpF	24.808	29.7908	38.105	122.759	150.221	155.905	30.9013	142.962	4.62641	2.20989	5.26304e-11	3.70167e-09	3.42306e-09
VIC_RS20185	VIC_RS20185	VIC_003937	propionyl-CoA synthetase	38.6713	56.4998	48.4972	204.123	241.572	174.396	47.8894	206.697	4.31613	2.10974	1.18677e-10	7.26995e-09	6.36833e-09
VIC_RS20275	VIC_RS20275	VIC_003956	amino acid ABC transporter substrate-binding protein	12.404	21.5726	10.3923	42.8229	43.9837	55.8359	14.7896	47.5475	3.21492	1.68478	0.000281394	0.00464667	0.00412848
VIC_RS20350	VIC_RS20350	VIC_003971	hypothetical protein	1.45929	1.02727	3.46409	17.1292	12.8568	13.7777	1.98355	14.5879	7.35443	2.87861	0.000449443	0.006883	0.00602937
VIC_RS20400	rmf	VIC_003981	ribosome modulation factor	60.5607	60.6089	58.8895	107.057	122.478	178.022	60.0197	135.852	2.26346	1.17853	0.000424769	0.00655802	0.00579178
VIC_RS20445	VIC_RS20445	VIC_003990	hypothetical protein	58.3718	58.5543	38.105	241.236	171.875	135.964	51.677	183.025	3.54171	1.82444	5.22645e-07	1.77233e-05	1.59368e-05
VIC_RS20560	VIC_RS20560	VIC_004011	FAD-binding protein	0	1.02727	3.46409	19.984	9.47342	6.88884	1.49712	12.1154	8.0925	3.01658	0.00109678	0.014364	0.0121018
VIC_RS20705	VIC_RS20705	VIC_004040	gamma-glutamyl-gamma-aminobutyrate hydrolase family protein	30.6452	30.8181	17.3204	75.6539	51.4271	71.4264	26.2612	66.1691	2.51965	1.33322	0.00151191	0.0184638	0.0173112
VIC_RS20715	VIC_RS20715	VIC_004043	VCBS domain-containing protein	86.828	70.8816	51.9613	332.591	353.9	329.939	69.8903	338.81	4.84774	2.27731	9.09601e-14	9.52103e-12	8.80441e-12
VIC_RS20720	VIC_RS20720	VIC_004044	HlyD family type I secretion periplasmic adaptor subunit	13.1337	14.3818	13.8564	65.6618	50.7504	48.5845	13.7906	54.9989	3.98815	1.99572	4.62647e-06	0.000127328	0.000120915
VIC_RS20725	VIC_RS20725	VIC_004045	ATP-binding cassette domain-containing protein	8.02612	15.409	20.7845	61.3795	54.8105	56.9236	14.7399	57.7045	3.91485	1.96896	2.54753e-06	7.50041e-05	6.78941e-05
VIC_RS20730	VIC_RS20730	VIC_004046	ABC transporter	11.6744	17.4636	17.3204	47.1052	50.7504	35.8945	15.4861	44.5834	2.87892	1.52553	0.000464219	0.00705242	0.00659332
VIC_RS20940	cobB	VIC_004088	NAD-dependent protein deacylase	18.2412	15.409	20.7845	89.9282	99.4709	81.2158	18.1449	90.2049	4.97136	2.31364	1.32102e-09	7.2707e-08	6.47944e-08
VIC_RS20960	fdh3B	VIC_004092	formate dehydrogenase FDH3 subunit beta	5.83718	13.3545	103.923	4.28229	8.12007	10.5145	41.0381	7.63897	0.186143	-2.42551	0.0041832	0.0421965	0.0371516
VIC_RS21025	VIC_RS21025	VIC_004105	peptidoglycan DD-metalloendopeptidase family protein	3.64824	4.10908	3.46409	17.1292	12.1801	17.4034	3.74047	15.5709	4.16282	2.05756	0.00392039	0.0403514	0.0355396
VIC_RS21070	VIC_RS21070	VIC_004114	SDR family oxidoreductase	4.37788	2.05454	10.3923	104.202	59.5472	80.4907	5.60823	81.4134	14.5168	3.85965	5.98958e-13	5.83293e-11	5.3939e-11
VIC_RS21140	VIC_RS21140	VIC_004128	bifunctional molybdopterin-guanine dinucleotide biosynthesis adaptor protein MobB/molybdopterin molybdotransferase MoeA	48.8864	91.4269	76.21	29.9761	33.8336	26.8302	72.1744	30.2133	0.418615	-1.2563	0.00114848	0.0146866	0.0129307
VIC_RS21255	VIC_RS21255	VIC_004149	response regulator	18.9708	8.21815	20.7845	35.6858	42.6304	53.6604	15.9912	43.9922	2.75103	1.45997	0.00100814	0.0132949	0.0121675
VIC_RS21260	VIC_RS21260	VIC_004150	sigma-54 dependent transcriptional regulator	89.017	78.0724	83.1381	276.922	294.353	240.022	83.4092	270.432	3.24223	1.69699	3.11405e-09	1.5562e-07	1.38684e-07
VIC_RS21265	VIC_RS21265	VIC_004152	glycosyltransferase family 4 protein	5.83718	16.4363	3.46409	29.9761	30.4503	29.7308	8.57919	30.0524	3.50294	1.80857	0.00231775	0.0258906	0.024268
VIC_RS21335	VIC_RS21335	VIC_004165	NPP1 family protein	16.0522	22.5999	34.6409	131.324	104.884	209.203	24.431	148.47	6.07713	2.60339	1.03341e-10	6.63401e-09	5.81731e-09
VIC_RS21515	VIC_RS21515	VIC_004203	methyl-accepting chemotaxis protein	40.8603	57.5271	45.0332	24.2663	24.3602	15.9531	47.8068	21.5265	0.450282	-1.1511	0.00357136	0.0374697	0.0329136
VIC_RS21615	VIC_RS21615	VIC_004222	phosphoribosylaminoimidazolesuccinocarboxamide synthase	42.3196	22.5999	20.7845	12.8469	12.1801	5.80113	28.568	10.276	0.359704	-1.47512	0.00285099	0.0310259	0.0289157
VIC_RS21645	VIC_RS21645	VIC_004228	YjjI family glycine radical enzyme	61.2904	64.7179	69.2818	128.469	126.538	135.239	65.0967	130.082	1.99829	0.998763	0.000734837	0.0103565	0.00921177
VIC_RS21730	nhaA	VIC_004245	Na+/H+ antiporter NhaA	11.6744	8.21815	13.8564	61.3795	55.4871	62.7247	11.2496	59.8638	5.32141	2.41181	3.35124e-08	1.44637e-06	1.26699e-06
VIC_RS22050	VIC_RS22050	VIC_004311	hypothetical protein	1.45929	0	0	39.9681	11.5034	9.7894	0.486432	20.4203	41.9798	5.39162	5.96881e-05	0.00128077	0.0012005
VIC_RS22345	VIC_RS22345	VIC_004371	class II fructose-bisphosphate aldolase family protein	21.8894	19.5181	51.9613	8.56459	6.09005	6.88884	31.123	7.18116	0.230735	-2.11569	0.000246173	0.00421156	0.00369308
VIC_RS22350	VIC_RS22350	VIC_004372	5-deoxy-glucuronate isomerase	71.5055	72.9361	162.812	15.7017	10.8268	22.1168	102.418	16.2151	0.158323	-2.65906	9.62384e-09	4.56892e-07	4.28523e-07
VIC_RS22355	iolC	VIC_004373	5-dehydro-2-deoxygluconokinase	51.805	76.0179	93.5304	21.4115	10.8268	17.0408	73.7844	16.4263	0.222626	-2.1673	2.14723e-07	7.9296e-06	7.53022e-06
VIC_RS22360	VIC_RS22360	VIC_004374	Gfo/Idh/MocA family oxidoreductase	120.392	135.599	204.381	24.2663	19.6235	31.5436	153.458	25.1445	0.163853	-2.60953	2.34788e-12	2.07378e-10	1.83642e-10
VIC_RS22365	iolD	VIC_004375	3D-(3%2C5/4)-trihydroxycyclohexane-1%2C2-dione acylhydrolase (decyclizing)	109.447	135.599	228.63	22.8389	24.3602	34.8068	157.892	27.3353	0.173126	-2.5301	1.24587e-10	7.44823e-09	6.83697e-09
VIC_RS22370	iolE	VIC_004376	myo-inosose-2 dehydratase	78.0723	71.9088	121.243	15.7017	14.8868	22.4794	90.4081	17.6893	0.195661	-2.35357	7.05043e-09	3.43301e-07	3.17462e-07
VIC_RS22430	VIC_RS22430	VIC_004387	CoA-acylating methylmalonate-semialdehyde dehydrogenase	178.034	278.39	207.845	62.807	61.5772	131.613	221.423	85.3324	0.385382	-1.37564	0.000297296	0.00484605	0.0045053
VIC_RS22440	iolD	VIC_004389	3D-(3%2C5/4)-trihydroxycyclohexane-1%2C2-dione acylhydrolase (decyclizing)	112.366	147.927	128.171	54.2424	42.6304	56.9236	129.488	51.2654	0.395909	-1.33676	2.67307e-05	0.00063058	0.000595124
VIC_RS22445	iolC	VIC_004390	5-dehydro-2-deoxygluconokinase	141.552	256.817	218.238	57.0972	73.0806	100.069	205.535	76.7491	0.373411	-1.42117	6.73972e-05	0.00143806	0.00126102
VIC_RS22450	VIC_RS22450	VIC_004391	sugar ABC transporter substrate-binding protein	22.6191	29.7908	20.7845	5.70972	2.70669	10.5145	24.3981	6.31032	0.258639	-1.95099	0.00131619	0.016498	0.0139437
VIC_RS22475	VIC_RS22475	VIC_004396	hypothetical protein	62.02	50.3362	51.9613	18.5566	34.5103	20.304	54.7725	24.457	0.446519	-1.16321	0.00385284	0.0398722	0.0350948
VIC_RS22585	VIC_RS22585	VIC_004417	DUF2165 domain-containing protein	0.729647	0	0	12.8469	7.4434	8.33912	0.243216	9.54313	39.2373	5.29415	0.00122181	0.0155199	0.0136092
VIC_RS22685	VIC_RS22685	VIC_004436	alkene reductase	21.1598	17.4636	10.3923	44.2504	52.1038	38.0699	16.3385	44.808	2.74247	1.45548	0.00216721	0.0247923	0.0231257
VIC_RS22855	VIC_RS22855	VIC_004468	sodium-dependent transporter	45.2381	46.2271	24.2486	17.1292	20.9768	14.1403	38.5713	17.4154	0.451513	-1.14716	0.00503198	0.0485063	0.0431925
VIC_RS22885	VIC_RS22885	VIC_004474	efflux RND transporter permease subunit	148.848	151.009	117.779	246.946	242.249	239.659	139.212	242.951	1.74519	0.803384	0.00403088	0.0410436	0.0362097
VIC_RS23060	VIC_RS23060	VIC_004509	cyclopropane-fatty-acyl-phospholipid synthase family protein	10.9447	6.16361	3.46409	45.6778	49.3971	55.8359	6.85747	50.3036	7.33559	2.87491	1.31544e-07	5.09798e-06	4.71427e-06
VIC_RS23070	VIC_RS23070	VIC_004511	NAD(P)/FAD-dependent oxidoreductase	4.37788	8.21815	0	19.984	25.7136	20.6665	4.19868	22.1214	5.26865	2.39743	0.000948991	0.0126911	0.0114785
VIC_RS23365	VIC_RS23365	VIC_004569	alpha-galactosidase	107.258	114.027	72.7459	47.1052	48.7204	36.6196	98.0103	44.1484	0.450447	-1.15057	0.000431391	0.0066333	0.00586417
VIC_RS23555	VIC_RS23555	VIC_004608	TfoX/Sxy family DNA transformation protein	48.1567	58.5543	62.3536	91.3556	134.658	114.21	56.3549	113.408	2.01238	1.00891	0.00164652	0.0197895	0.0173352
VIC_RS23630	VIC_RS23630	VIC_004623	peptidylprolyl isomerase	56.9125	49.3089	114.315	19.984	27.0669	32.6313	73.5121	26.5608	0.361311	-1.46869	0.00113589	0.0145747	0.0128673
VIC_RS23640	VIC_RS23640	VIC_004625	HDOD domain-containing protein	12.404	7.19088	6.92818	38.5406	43.307	36.6196	8.84102	39.4891	4.46658	2.15917	3.35042e-05	0.00077271	0.000679681
VIC_RS23675	VIC_RS23675	VIC_004632	methyl-accepting chemotaxis protein	73.6944	92.4542	62.3536	21.4115	19.6235	13.7777	76.1674	18.2709	0.239878	-2.05963	4.06174e-08	1.73331e-06	1.60285e-06
VIC_RS23695	VIC_RS23695	VIC_004636	alkaline phosphatase	15.3226	24.6545	20.7845	64.2344	62.9305	33.7191	20.2539	53.628	2.64779	1.40479	0.0017946	0.0214336	0.0187754
VIC_RS23800	VIC_RS23800	VIC_004658	Hpt domain-containing protein	39.401	33.8999	31.1768	65.6618	100.824	81.9409	34.8259	82.809	2.3778	1.24963	0.000673738	0.00961976	0.00843549
VIC_RS23960	VIC_RS23960	VIC_004687	peptidase domain-containing ABC transporter	2.91859	2.05454	3.46409	8.56459	16.9168	12.69	2.81241	12.7238	4.52417	2.17765	0.00482854	0.0471434	0.0417692
VIC_RS23980	VIC_RS23980	VIC_004690	hypothetical protein	4.37788	7.19088	6.92818	37.1132	15.5635	23.2045	6.16565	25.2937	4.10236	2.03646	0.000847019	0.0116557	0.0102954
VIC_RS24060	VIC_RS24060	VIC_004706	CBS domain-containing protein	21.8894	13.3545	10.3923	37.1132	58.8705	65.6253	15.2121	53.8697	3.54125	1.82426	0.000143554	0.0027676	0.00262821
VIC_RS24385	VIC_RS24385	VIC_004771	DUF2753 domain-containing protein	49.616	55.4725	6.92818	18.5566	8.79674	4.71342	37.3389	10.6889	0.286268	-1.80456	0.00131154	0.0164941	0.0144485
VIC_RS24520	VIC_RS24520	VIC_004798	ribose-phosphate pyrophosphokinase	64.209	56.4998	79.674	19.984	28.4202	29.7308	66.7943	26.045	0.389929	-1.35872	0.000479141	0.0071928	0.00659332
VIC_RS24640	VIC_RS24640	VIC_004822	PhoH family protein	143.011	98.6178	128.171	252.655	364.05	224.794	123.267	280.5	2.27555	1.18622	0.000199007	0.00361641	0.00318313
VIC_RS24900	VIC_RS24900	VIC_004868	hypothetical protein	49.616	47.2544	45.0332	241.236	208.415	260.326	47.3012	236.659	5.00323	2.32286	5.08163e-14	6.03126e-12	5.28327e-12
VIC_RS24950	cpdB	VIC_004878	2'%2C3'-cyclic-nucleotide 2'-phosphodiesterase	153.956	267.09	110.851	59.9521	44.6604	43.5085	177.299	49.3737	0.278477	-1.84437	5.16516e-07	1.76732e-05	1.61971e-05
VIC_RS25000	rpsK	VIC_004889	30S ribosomal protein S11	223.272	274.281	304.84	118.477	128.568	145.753	267.464	130.933	0.489533	-1.03052	0.000304143	0.00489464	0.00436153
VIC_RS25005	rpsM	VIC_004890	30S ribosomal protein S13	328.341	312.29	426.083	221.252	185.408	181.285	355.571	195.982	0.551174	-0.859419	0.00180589	0.0214336	0.020007
VIC_RS25110	rplD	VIC_004911	50S ribosomal protein L4	186.79	153.063	176.669	104.202	69.6973	106.596	172.174	93.4985	0.543047	-0.88085	0.00418854	0.0421965	0.0388146
VIC_RS25115	rplC	VIC_004912	50S ribosomal protein L3	245.891	183.881	252.878	101.348	86.6141	107.683	227.55	98.5484	0.433084	-1.20728	3.83351e-05	0.000856452	0.000751016
VIC_RS25135	VIC_RS25135	VIC_004916	amidohydrolase	8.02612	14.3818	10.3923	1.42743	0.676673	1.81285	10.9334	1.30565	0.119419	-3.0659	0.000736241	0.0103565	0.00910578
VIC_RS25145	VIC_RS25145	VIC_004919	adenylosuccinate synthase	287.481	250.654	263.271	151.308	146.838	162.069	267.135	153.405	0.574259	-0.800225	0.00225825	0.0253753	0.0224506
VIC_RS25310	aspA	VIC_004944	aspartate ammonia-lyase	744.97	896.806	571.575	439.649	332.246	300.571	737.783	357.489	0.484544	-1.0453	0.000292514	0.00478865	0.00445153
VIC_RS25315	VIC_RS25315	VIC_004945	anaerobic C4-dicarboxylate transporter	300.615	319.481	273.663	98.4928	81.8774	80.4907	297.919	86.9536	0.291869	-1.7766	5.61656e-11	3.87849e-09	3.58657e-09
VIC_RS25325	arcA	VIC_004947	arginine deiminase	12093.9	13082.3	15120.7	8945.71	5633.3	5850.44	13432.3	6809.82	0.506973	-0.980019	0.000466465	0.0070583	0.00659332
VIC_RS25330	arcC	VIC_004948	carbamate kinase	8647.78	8631.11	8937.35	5682.6	3976.8	4300.09	8738.75	4653.16	0.532475	-0.909214	0.000308067	0.00493686	0.00443703
VIC_RS25370	VIC_RS25370	VIC_004958	DUF4212 domain-containing protein	60.5607	93.4815	13.8564	7.13716	6.09005	6.52627	55.9662	6.58449	0.117651	-3.08741	2.49398e-08	1.10141e-06	9.64813e-07
VIC_RS25375	VIC_RS25375	VIC_004959	cation acetate symporter	306.452	501.307	193.989	55.6698	79.8474	48.2219	333.916	61.2464	0.183418	-2.44679	1.38845e-10	8.1128e-09	7.11404e-09
VIC_RS25380	VIC_RS25380	VIC_004960	hypothetical protein	40.8603	55.4725	24.2486	7.13716	6.76673	6.52627	40.1938	6.81005	0.16943	-2.56124	1.46185e-07	5.60819e-06	4.91778e-06
VIC_RS25395	VIC_RS25395	VIC_004963	DUF294 nucleotidyltransferase-like domain-containing protein	69.3165	146.899	48.4972	580.965	659.756	557.271	88.2377	599.33	6.79222	2.76388	2.54482e-13	2.54348e-11	2.22804e-11
VIC_RS25400	VIC_RS25400	VIC_004964	3'-5' exonuclease	13.1337	6.16361	3.46409	29.9761	64.9606	68.5258	7.58712	54.4875	7.18158	2.8443	1.21932e-06	3.89159e-05	3.40896e-05
VIC_RS25405	acs	VIC_004965	acetate--CoA ligase	451.652	807.433	342.945	2647.88	3066.68	2509.35	534.01	2741.31	5.13343	2.35992	2.42619e-12	2.09424e-10	1.83642e-10
VIC_RS25440	VIC_RS25440	VIC_004972	sensor domain-containing diguanylate cyclase	34.2934	56.4998	27.7127	9.99202	11.5034	12.69	39.502	11.3951	0.28847	-1.79351	0.000100026	0.00199946	0.00183929
VIC_RS25450	purH	VIC_004974	bifunctional phosphoribosylaminoimidazolecarboxamide formyltransferase/IMP cyclohydrolase	162.711	138.681	131.635	79.9361	96.7642	48.947	144.343	75.2158	0.521092	-0.940391	0.00520029	0.0493768	0.0468899
VIC_RS25560	frdA	VIC_004996	fumarate reductase (quinol) flavoprotein subunit	2160.49	2132.61	2199.7	1367.48	1289.74	970.964	2164.26	1209.39	0.558801	-0.839593	0.000858779	0.0117749	0.0105314
VIC_RS25565	VIC_RS25565	VIC_004997	succinate dehydrogenase/fumarate reductase iron-sulfur subunit	1094.47	1339.56	1375.24	800.789	602.915	552.92	1269.76	652.208	0.513648	-0.961149	0.000337032	0.00535585	0.0046965
VIC_RS25580	VIC_RS25580	VIC_005000	nitroreductase family protein	3.64824	8.21815	10.3923	24.2663	25.7136	20.304	7.41955	23.4279	3.1576	1.65883	0.00187776	0.0220797	0.0199786
VIC_RS25915	rpmB	VIC_005069	50S ribosomal protein L28	71.5055	73.9634	107.387	29.9761	30.4503	38.4325	84.2852	32.9529	0.390969	-1.35487	0.000255426	0.00431159	0.00379768
VIC_RS26055	VIC_RS26055	VIC_002393	tandem large repeat	15.3226	14.3818	10.3923	49.9601	37.217	38.795	13.3655	41.9907	3.14171	1.65155	0.000504893	0.0075156	0.00659332
VIC_RS26875	WP_0313	VIC_003263	hypothetical protein	10.9447	19.5181	3.46409	48.5327	52.7805	51.8476	11.309	51.0536	4.51443	2.17454	2.13603e-05	0.000510228	0.000447415
