# Supplementary material for: Quorum sensing regulates virulence factors in the coral pathogen Vibrio coralliilyticus
Source: Appl Environ Microbiol. 2025 Jan 15;91(2):e01143-24. doi: 10.1128/aem.01143-24 (PMC11837519; doi:10.1128/aem.01143-24)
Supplement: Table S7 — T6SS gene table. [file aem.01143-24-s0005.xlsx]

## Sheet: Dor S. - T6SS Loci in Vcor
Component	System	In or out of main T6SS gene cluster	Previously detected in secretome by mass spectrometry*:	BAA-450 locus	OCN008 locus
MIX-containing co-effector	T6SS1	in	YES	VIC_RS16360	G3U99_RS23775
Immunity	T6SS1	in		VIC_RS16355	G3U99_RS23780
Cargo effector anti-bacterial	T6SS1	in	YES	VIC_RS16350	G3U99_RS23785
Immunity	T6SS1	in		VIC_RS16345	G3U99_RS23790
T6SS regulator B	T6SS1	in		VIC_RS16340	G3U99_RS23795
TssH (ClpV)	T6SS1	in		VIC_RS16335	G3U99_RS23800
Hcp1	T6SS1	in	YES	VIC_RS16330	G3U99_RS23805
VgrG1	T6SS1	in	YES	VIC_RS16325	G3U99_RS23810
Unknown	T6SS1	in		VIC_RS16320	G3U99_RS23815
Unknown	T6SS1	in		VIC_RS16315	G3U99_RS23820
Unknown	T6SS1	in		VIC_RS16310	G3U99_RS23825
Unknown	T6SS1	in		VIC_RS16305	G3U99_RS23830
tagE	T6SS1	in		VIC_RS16300	G3U99_RS23835
TssA	T6SS1	in		VIC_RS16295	G3U99_RS23840
TssB	T6SS1	in		VIC_RS16290	G3U99_RS23845
TssC	T6SS1	in		VIC_RS16285	G3U99_RS23850
TssE	T6SS1	in		VIC_RS16280	G3U99_RS23855
TssF	T6SS1	in		VIC_RS16275	G3U99_RS23860
TssG	T6SS1	in		VIC_RS16270	G3U99_RS23865
T6SS regulator A	T6SS1	in		VIC_RS16265	G3U99_RS23870
TssM (IcmF)	T6SS1	in		VIC_RS16260	G3U99_RS23875
TagA	T6SS1	in		VIC_RS16255	G3U99_RS23880
Unknown	T6SS1	in		VIC_RS16250	G3U99_RS23885
TagH	T6SS1	in		VIC_RS16245	G3U99_RS23890
TssJ	T6SS1	in		VIC_RS16240	G3U99_RS23895
TssK	T6SS1	in		VIC_RS16235	G3U99_RS23900
TssL	T6SS1	in		VIC_RS16230	G3U99_RS23905
VgrG2	T6SS2	in	YES	VIC_RS20150	G3U99_RS13115
Unknown	T6SS2	in		VIC_RS20145	G3U99_RS13120
PAAR	T6SS2	in		VIC_RS20140	G3U99_RS13125
Unknown	T6SS2	in		VIC_RS20135	G3U99_RS13130
Hcp2	T6SS2	in	YES	VIC_RS20130	G3U99_RS13135
TssB	T6SS2	in		VIC_RS20125	G3U99_RS13140
TssCa	T6SS2	in		VIC_RS20120	G3U99_RS13145
TssCb	T6SS2	in		VIC_RS20115	G3U99_RS13150
TssE	T6SS2	in		VIC_RS20110	G3U99_RS13155
TssF	T6SS2	in		VIC_RS20105	G3U99_RS13160
TssG	T6SS2	in		VIC_RS20100	G3U99_RS13165
TssH (ClpV)	T6SS2	in		VIC_RS20095	G3U99_RS13170
Unknown	T6SS2	in		VIC_RS20090	G3U99_RS13175
Unknown	T6SS2	in		VIC_RS20085	G3U99_RS13180
Unknown	T6SS2	in		VIC_RS20080	G3U99_RS13185
TagH	T6SS2	in		VIC_RS20075	G3U99_RS13190
TssJ	T6SS2	in		VIC_RS20070	G3U99_RS13195
TssK	T6SS2	in		VIC_RS20065	G3U99_RS13200
TssL	T6SS2	in		VIC_RS20060	G3U99_RS13205
TssM (IcmF)	T6SS2	in		VIC_RS20055	G3U99_RS13210
TagE	T6SS2	in		VIC_RS26410	G3U99_RS13215
OUTSIDE main T6SS gene cluster
PAAR-like	T6SS1	out		VIC_001655 (not annotated in the Refseq genome)	G3U99_RS15395
MIX domain; TMs	T6SS1	out	YES	VIC_RS12080	G3U99_RS19500
Puatative immunity	T6SS1	out		VIC_RS12085	G3U99_RS19495
Puatative immunity	T6SS1	out		VIC_RS12090	G3U99_RS19490
MIX domain; Pyocin_S; Colicin E9-like nuclease	T6SS1	out	YES	VIC_RS01010	ND
Puatative immunity	T6SS1	out		VIC_RS01005	ND
MIX domain	T6SS1	out	YES	VIC_RS20535	G3U99_RS26335
RIX domain-containing anti-eukaryotic effector	T6SS1	out		VIC_RS19000	G3U99_RS20835
RIX domain-containing tether protein	T6SS1	out		VIC_RS26010	ND
Antibacterial effector	T6SS1	out		VIC_RS06695	ND
Immunity	T6SS1	out		VIC_RS26015	ND
MIX-containing antibacterial effector	T6SS1	out		ND	G3U99_RS25665
Puatative immunity	T6SS1	out		ND	G3U99_RS25670
PAAR-like	T6SS1	out	YES	VIC_RS08805	G3U99_RS15395
PAAR-like	T6SS1	out	YES	VIC_RS19185	ND
Lysozyme-like	T6SS1	out	YES	VIC_RS19190	ND
Antibacterial effector (unknown activity)	T6SS1	out	YES	ND	G3U99_RS12660
Encoded upstream of anti-eukaryotic MIX domain-containing effector	T6SS1	out	YES	VIC_RS20540	ND
DEAD/DEAH box helicase, not a T6SS effector	T6SS1	out	YES	ND	G3U99_RS17670
Anti-eukaryotic effector CNF-like (CoVe1)	T6SS2	out	YES	VIC_RS01360	G3U99_RS07885
Anti-eukaryotic effector (p)ppGpp synthetase / hydrolase (CoVe2)	T6SS2	out	YES	VIC_RS09310	G3U99_RS15865
Anti-eukaryotic effector cysteine peptidase (CoVe3)	T6SS2	out	YES	VIC_RS11210	ND
Anti-eukaryotic effector peptidase_C58-like super family; TM (CoVe4)	T6SS2	out	YES	VIC_RS11685	G3U99_RS19905
Anti-eukaryotic effector with unknown activity (CoVe5)	T6SS2	out	YES	VIC_RS16620	G3U99_RS23535
Anti-eukaryotic effector ADP-ribosyltransferase (CoVe6)	T6SS2	out	YES	VIC_RS18765	G3U99_RS21080
Anti-eukaryotic effector peptidase_26-like (CoVe7)	T6SS2	out	YES	VIC_RS20705	ND
Anti-eukaryotic effector containing a trans-membrane helix (CoVe8)	T6SS2	out	YES	VIC_RS22130	ND
Anti-eukaryotic effector with unknown activity (CoVe9)	T6SS2	out	YES	ND	G3U99_RS19765
Phage shock protein PspA, not a T6SS effector	T6SS2	out	YES	ND	G3U99_RS10060
*Mass S, Cohen H, Podicheti R, Rusch DB, Gerlic M, Ushijima B, van Kessel JC, Bosis E, Salomon D. 2024. The coral pathogen Vibrio coralliilyticus uses a T6SS to secrete a group of novel anti-eukaryotic effectors that contribute to virulence. PLoS Biol 22:e3002734.
